# Supplementary material for: (2E)-2-{[3-Methyl-5-(2-naphth­yloxy)-1-phenyl-1H-pyrazol-4-yl]methyl­idene}hydrazinecarbothio­amide monohydrate
Source: Acta Crystallogr Sect E Struct Rep Online. 2012 Sep 29;68(Pt 10):o3055–6. doi: 10.1107/S1600536812039815 (PMC3470403; doi:10.1107/S1600536812039815)
Supplement: Supplementary file 1 [file e-68-o3055-sup1.cif]

##############################################################################
#                                                                            #
# This CIF contains the data in a paper accepted for publication in          #
# Acta Crystallographica Section E. It conforms to the requirements of       #
# Notes for Authors for Acta Crystallographica Section E, and has been       #
# peer reviewed under the auspices of the IUCr Commission on Journals.       #
#                                                                            #
# Full details of the Crystallographic Information File format               #
# are given in the paper "The Crystallographic Information File (CIF):       #
# a New Standard Archive File for Crystallography" by S. R. Hall, F. H.      #
# Allen and I. D. Brown [Acta Cryst. (1991), A47, 655-685].                  #
#                                                                            #
# The current version of the core CIF dictionary is obtainable from          #
# ftp://ftp.iucr.org/pub/cif_core.dic.                                       #
#                                                                            #
# Software is freely available for graphical display of the structure(s)     #
# in this CIF. For information consult the CIF software page                 #
# http://www.iucr.org/resources/cif/software.                                #
#                                                                            #
# This file may be used for bona fide research purposes within the           #
# scientific community so long as proper attribution is given to the journal # 
# article from which it was obtained.                                        #
#                                                                            #
##############################################################################
data_global
_audit_creation_method     'form.cif (version 2.0)'
_journal_data_validation_number     ?
_journal_date_recd_electronic     2012-09-14
_journal_date_accepted     2012-09-19
_journal_name_full     'Acta Crystallographica, Section E'
_journal_year     2012
_journal_volume     68
_journal_issue     10
_journal_page_first     o3055
_journal_page_last     o3056
_journal_paper_category     QO
_journal_paper_doi     10.1107/S1600536812039815
_journal_coeditor_code     RZ5007
_publ_contact_author_name     'Professor Fun, Hoong-Kun'
_publ_contact_author_address
;
X-ray Crystallography Unit
School of Physics
Universiti Sains Malaysia
11800 USM, Penang
Malaysia
;
_publ_contact_author_email     hkfun@usm.my
_publ_contact_author_fax     '604 6579150'
_publ_contact_author_phone     '604 6533652'
_publ_section_title
;\
(2<i>E</i>)-2-{[3-Methyl-5-(2-naphthyloxy)-1-phenyl-1<i>H</i>-pyrazol-\
4-yl]methylidene}hydrazinecarbothioamide monohydrate
;
loop_
    _publ_author_name
    _publ_author_footnote
    _publ_author_address
    'Fun, Hoong-Kun'
;
Thomson Reuters ResearcherID: A-3561-2009.
;
;
X-ray Crystallography Unit
School of Physics
Universiti Sains Malaysia
11800 USM, Penang
Malaysia
Department of Pharmaceutical Chemistry
College of Pharmacy
King Saud University
Riyadh 11451
Saudi Arabia
;
    'Tze Shyang Chia'
;
Thomson Reuters ResearcherID: F-8816-2012.
;
;
X-ray Crystallography Unit
School of Physics
Universiti Sains Malaysia
11800 USM, Penang
Malaysia
;
    'Shobhitha Shetty' ?
;
Department of Studies in Chemistry
Mangalore University
Mangalagangotri
Mangalore 574 199
India
;
    'Balakrishna Kalluraya' ?
;
Department of Studies in Chemistry
Mangalore University
Mangalagangotri
Mangalore 574 199
India
;
    'Nithinchandra' ?
;
Department of Studies in Chemistry
Mangalore University
Mangalagangotri
Mangalore 574 199
India
;
data_I
_audit_creation_method     SHELXL97
_chemical_name_systematic
;
(2<i>E</i>)-2-{[3-Methyl-5-(2-naphthyloxy)-1-phenyl-1<i>H</i>-
pyrazol-4-yl]methylidene}hydrazinecarbothioamide monohydrate
;
_chemical_name_common     ?
_chemical_formula_moiety     'C22 H19 N5 O S, H2 O'
_chemical_formula_sum     'C22 H21 N5 O2 S'
_chemical_formula_iupac     'C22 H19 N5 O S , H2 O'
_chemical_formula_weight     419.50
_chemical_melting_point     ?
_symmetry_cell_setting     triclinic
_symmetry_space_group_name_H-M     'P -1'
_symmetry_space_group_name_Hall     '-P 1'
loop_
    _symmetry_equiv_pos_as_xyz
    'x, y, z'
    '-x, -y, -z'
_cell_length_a     7.9384(2)
_cell_length_b     11.1512(2)
_cell_length_c     13.0325(3)
_cell_angle_alpha     113.4810(10)
_cell_angle_beta     90.9420(10)
_cell_angle_gamma     107.3590(10)
_cell_volume     997.81(4)
_cell_formula_units_Z     2
_cell_measurement_reflns_used     5898
_cell_measurement_theta_min     2.72
_cell_measurement_theta_max     29.88
_cell_measurement_temperature     100.0(10)
_exptl_crystal_description     block
_exptl_crystal_colour     yellow
_exptl_crystal_size_max     0.41
_exptl_crystal_size_mid     0.22
_exptl_crystal_size_min     0.17
_exptl_crystal_density_diffrn     1.396
_exptl_crystal_density_meas     ?
_exptl_crystal_density_method     'not measured'
_exptl_crystal_F_000     440
_exptl_absorpt_coefficient_mu     0.193
_exptl_absorpt_correction_type     multi-scan
_exptl_absorpt_process_details     '(SADABS; Bruker, 2009)'
_exptl_absorpt_correction_T_min     0.9250
_exptl_absorpt_correction_T_max     0.9671
_exptl_special_details
;
The crystal was placed in the cold stream of an Oxford Cryosystems Cobra
open-flow nitrogen cryostat (Cosier & Glazer, 1986) operating at 100.0(1) K.
;
_diffrn_ambient_temperature     100.0(10)
_diffrn_radiation_type     MoK\a
_diffrn_radiation_wavelength     0.71073
_diffrn_radiation_source     'fine-focus sealed tube'
_diffrn_radiation_monochromator     graphite
_diffrn_measurement_device_type     'Bruker SMART APEXII CCD'
_diffrn_measurement_method     '\f and \w'
_diffrn_detector_area_resol_mean     ?
_diffrn_reflns_number     15860
_diffrn_reflns_av_R_equivalents     0.0311
_diffrn_reflns_av_sigmaI/netI     0.0400
_diffrn_reflns_theta_min     1.72
_diffrn_reflns_theta_max     27.50
_diffrn_reflns_theta_full     27.50
_diffrn_measured_fraction_theta_max     0.990
_diffrn_measured_fraction_theta_full     0.990
_diffrn_reflns_limit_h_min     -9
_diffrn_reflns_limit_h_max     10
_diffrn_reflns_limit_k_min     -14
_diffrn_reflns_limit_k_max     14
_diffrn_reflns_limit_l_min     -16
_diffrn_reflns_limit_l_max     16
_diffrn_standards_number     0
_diffrn_standards_interval_count     .
_diffrn_standards_interval_time     .
_diffrn_standards_decay_%     ?
_refine_special_details
;
Refinement of <i>F</i>^2^ against ALL reflections. The weighted <i>R</i>-factor
<i>wR</i> and goodness of fit <i>S</i> are based on <i>F</i>^2^, conventional
<i>R</i>-factors <i>R</i> are based on <i>F</i>, with <i>F</i> set to zero for
negative <i>F</i>^2^. The threshold expression of <i>F</i>^2^ >
\s(<i>F</i>^2^) is used only for calculating <i>R</i>-factors(gt) <i>etc</i>.
and is not relevant to the choice of reflections for refinement.
<i>R</i>-factors based on <i>F</i>^2^ are statistically about twice as large
as those based on <i>F</i>, and <i>R</i>-factors based on ALL data will be
even larger.
;
_reflns_number_total     4542
_reflns_number_gt     3499
_reflns_threshold_expression     I>2\s(I)
_refine_ls_structure_factor_coef     Fsqd
_refine_ls_matrix_type     full
_refine_ls_R_factor_all     0.0625
_refine_ls_R_factor_gt     0.0441
_refine_ls_wR_factor_gt     0.1122
_refine_ls_wR_factor_ref     0.1237
_refine_ls_goodness_of_fit_ref     1.036
_refine_ls_restrained_S_all     1.036
_refine_ls_number_reflns     4542
_refine_ls_number_parameters     292
_refine_ls_number_restraints     0
_refine_ls_hydrogen_treatment     mixed
_refine_ls_weighting_scheme     calc
_refine_ls_weighting_details
       'calc w = 1/[\s^2^(Fo^2^)+(0.0598P)^2^+0.5141P] where P=(Fo^2^+2Fc^2^)/3'
_atom_sites_solution_hydrogens     geom
_atom_sites_solution_primary     direct
_atom_sites_solution_secondary     difmap
_refine_ls_shift/su_max     0.000
_refine_ls_shift/su_mean     0.000
_refine_diff_density_max     0.329
_refine_diff_density_min     -0.325
_refine_ls_extinction_method     none
_refine_ls_extinction_coef     ?
loop_
    _atom_type_symbol
    _atom_type_description
    _atom_type_scat_dispersion_real
    _atom_type_scat_dispersion_imag
    _atom_type_scat_source
    'C' 'C' 0.0033 0.0016
                         'International Tables Vol C Tables 4.2.6.8 and 6.1.1.4'
    'H' 'H' 0.0000 0.0000
                         'International Tables Vol C Tables 4.2.6.8 and 6.1.1.4'
    'N' 'N' 0.0061 0.0033
                         'International Tables Vol C Tables 4.2.6.8 and 6.1.1.4'
    'O' 'O' 0.0106 0.0060
                         'International Tables Vol C Tables 4.2.6.8 and 6.1.1.4'
    'S' 'S' 0.1246 0.1234
                         'International Tables Vol C Tables 4.2.6.8 and 6.1.1.4'
_computing_data_collection     'APEX2 (Bruker, 2009)'
_computing_cell_refinement     'SAINT (Bruker, 2009)'
_computing_data_reduction     'SAINT (Bruker, 2009)'
_computing_structure_solution     'SHELXTL (Sheldrick, 2008)'
_computing_structure_refinement     'SHELXTL (Sheldrick, 2008)'
_computing_molecular_graphics     'SHELXTL (Sheldrick, 2008)'
_computing_publication_material
;
SHELXTL (Sheldrick, 2008) and PLATON (Spek, 2009)
;
loop_
    _atom_site_type_symbol
    _atom_site_label
    _atom_site_fract_x
    _atom_site_fract_y
    _atom_site_fract_z
    _atom_site_U_iso_or_equiv
    _atom_site_adp_type
    _atom_site_calc_flag
    _atom_site_refinement_flags
    _atom_site_occupancy
    _atom_site_symmetry_multiplicity
    _atom_site_disorder_assembly
    _atom_site_disorder_group
    S S1 0.57687(7) 0.72177(5) 0.01468(4) 0.02486(14) Uani d . 1 1 . .
    O O1 -0.19366(17) 0.59419(13) 0.21670(11) 0.0213(3) Uani d . 1 1 . .
    O O1W 0.3788(2) 1.05291(17) 0.10581(15) 0.0346(4) Uani d . 1 1 . .
    N N1 -0.3199(2) 0.39469(16) 0.25166(13) 0.0191(3) Uani d . 1 1 . .
    N N2 -0.2933(2) 0.27084(16) 0.23124(14) 0.0206(3) Uani d . 1 1 . .
    N N3 0.1454(2) 0.55365(17) 0.11750(14) 0.0232(4) Uani d . 1 1 . .
    N N4 0.3012(2) 0.57326(18) 0.07115(14) 0.0233(4) Uani d . 1 1 . .
    N N5 0.3021(2) 0.79095(19) 0.10655(15) 0.0248(4) Uani d . 1 1 . .
    C C1 0.0100(2) 0.7186(2) 0.39444(16) 0.0198(4) Uani d . 1 1 . .
    H H1A -0.0239 0.6386 0.4094 0.024 Uiso calc R 1 1 . .
    C C2 0.1399(2) 0.84368(19) 0.47281(16) 0.0197(4) Uani d . 1 1 . .
    C C3 0.2230(3) 0.8533(2) 0.57417(16) 0.0216(4) Uani d . 1 1 . .
    H H3A 0.1904 0.7752 0.5916 0.026 Uiso calc R 1 1 . .
    C C4 0.3494(3) 0.9740(2) 0.64713(17) 0.0245(4) Uani d . 1 1 . .
    H H4A 0.4040 0.9788 0.7147 0.029 Uiso calc R 1 1 . .
    C C5 0.3998(3) 1.0916(2) 0.62329(17) 0.0237(4) Uani d . 1 1 . .
    H H5A 0.4885 1.1748 0.6744 0.028 Uiso calc R 1 1 . .
    C C6 0.3209(3) 1.0856(2) 0.52650(17) 0.0226(4) Uani d . 1 1 . .
    H H6A 0.3550 1.1652 0.5111 0.027 Uiso calc R 1 1 . .
    C C7 0.1886(2) 0.96195(19) 0.44872(16) 0.0192(4) Uani d . 1 1 . .
    C C8 0.1020(3) 0.9522(2) 0.34795(16) 0.0220(4) Uani d . 1 1 . .
    H H8A 0.1321 1.0312 0.3317 0.026 Uiso calc R 1 1 . .
    C C9 -0.0238(3) 0.8314(2) 0.27380(16) 0.0217(4) Uani d . 1 1 . .
    H H9A -0.0822 0.8266 0.2074 0.026 Uiso calc R 1 1 . .
    C C10 -0.0654(2) 0.71408(19) 0.29778(16) 0.0193(4) Uani d . 1 1 . .
    C C11 -0.5279(3) 0.5262(2) 0.30213(16) 0.0229(4) Uani d . 1 1 . .
    H H11A -0.4700 0.5811 0.2646 0.027 Uiso calc R 1 1 . .
    C C12 -0.6720(3) 0.5495(2) 0.35584(17) 0.0248(4) Uani d . 1 1 . .
    H H12A -0.7104 0.6229 0.3569 0.030 Uiso calc R 1 1 . .
    C C13 -0.7608(3) 0.4676(2) 0.40784(17) 0.0258(4) Uani d . 1 1 . .
    H H13A -0.8606 0.4835 0.4431 0.031 Uiso calc R 1 1 . .
    C C14 -0.7026(3) 0.3621(2) 0.40795(17) 0.0252(4) Uani d . 1 1 . .
    H H14A -0.7634 0.3053 0.4432 0.030 Uiso calc R 1 1 . .
    C C15 -0.5566(3) 0.3391(2) 0.35700(16) 0.0222(4) Uani d . 1 1 . .
    H H15A -0.5162 0.2675 0.3582 0.027 Uiso calc R 1 1 . .
    C C16 -0.4695(2) 0.42118(19) 0.30412(16) 0.0190(4) Uani d . 1 1 . .
    C C17 -0.1488(2) 0.2736(2) 0.18121(16) 0.0203(4) Uani d . 1 1 . .
    C C18 -0.0785(2) 0.3980(2) 0.16783(16) 0.0205(4) Uani d . 1 1 . .
    C C19 -0.1928(2) 0.47093(19) 0.21273(16) 0.0191(4) Uani d . 1 1 . .
    C C20 0.0800(3) 0.4335(2) 0.11819(16) 0.0223(4) Uani d . 1 1 . .
    H H20A 0.1373 0.3665 0.0853 0.027 Uiso calc R 1 1 . .
    C C21 0.3835(3) 0.6963(2) 0.06758(15) 0.0196(4) Uani d . 1 1 . .
    C C22 -0.0798(3) 0.1541(2) 0.14558(18) 0.0269(4) Uani d . 1 1 . .
    H H22A -0.1585 0.0808 0.1632 0.040 Uiso calc R 1 1 . .
    H H22B 0.0410 0.1853 0.1863 0.040 Uiso calc R 1 1 . .
    H H22C -0.0768 0.1180 0.0639 0.040 Uiso calc R 1 1 . .
    H H1N4 0.353(3) 0.504(3) 0.044(2) 0.039(7) Uiso d . 1 1 . .
    H H2N5 0.346(4) 0.872(3) 0.103(2) 0.049(8) Uiso d . 1 1 . .
    H H1N5 0.206(3) 0.770(3) 0.137(2) 0.039(7) Uiso d . 1 1 . .
    H H2W1 0.367(4) 1.077(3) 0.045(3) 0.066(10) Uiso d . 1 1 . .
    H H1W1 0.478(4) 1.114(4) 0.152(3) 0.071(10) Uiso d . 1 1 . .
loop_
    _atom_site_aniso_label
    _atom_site_aniso_U_11
    _atom_site_aniso_U_22
    _atom_site_aniso_U_33
    _atom_site_aniso_U_12
    _atom_site_aniso_U_13
    _atom_site_aniso_U_23
    S1 0.0260(3) 0.0226(3) 0.0313(3) 0.0092(2) 0.0110(2) 0.0157(2)
    O1 0.0210(7) 0.0147(7) 0.0275(7) 0.0045(5) 0.0013(5) 0.0095(6)
    O1W 0.0398(9) 0.0229(8) 0.0378(9) 0.0026(7) -0.0007(8) 0.0156(7)
    N1 0.0204(8) 0.0158(8) 0.0233(8) 0.0078(6) 0.0040(6) 0.0092(7)
    N2 0.0230(8) 0.0155(8) 0.0258(8) 0.0080(7) 0.0042(7) 0.0098(7)
    N3 0.0234(8) 0.0221(9) 0.0245(8) 0.0069(7) 0.0065(7) 0.0106(7)
    N4 0.0250(9) 0.0214(9) 0.0271(9) 0.0100(7) 0.0104(7) 0.0118(7)
    N5 0.0272(9) 0.0199(9) 0.0307(9) 0.0092(7) 0.0101(8) 0.0129(8)
    C1 0.0203(9) 0.0176(9) 0.0258(10) 0.0082(8) 0.0084(8) 0.0118(8)
    C2 0.0197(9) 0.0185(9) 0.0243(10) 0.0097(8) 0.0081(7) 0.0098(8)
    C3 0.0245(10) 0.0190(10) 0.0261(10) 0.0102(8) 0.0071(8) 0.0119(8)
    C4 0.0255(10) 0.0247(11) 0.0240(10) 0.0104(8) 0.0040(8) 0.0097(9)
    C5 0.0229(10) 0.0193(10) 0.0267(10) 0.0064(8) 0.0040(8) 0.0079(8)
    C6 0.0243(10) 0.0165(9) 0.0295(10) 0.0085(8) 0.0091(8) 0.0108(8)
    C7 0.0201(9) 0.0183(9) 0.0227(9) 0.0097(7) 0.0087(7) 0.0095(8)
    C8 0.0261(10) 0.0181(9) 0.0269(10) 0.0099(8) 0.0091(8) 0.0124(8)
    C9 0.0243(10) 0.0208(10) 0.0235(10) 0.0091(8) 0.0064(8) 0.0117(8)
    C10 0.0157(9) 0.0167(9) 0.0255(10) 0.0058(7) 0.0061(7) 0.0084(8)
    C11 0.0243(10) 0.0219(10) 0.0253(10) 0.0095(8) 0.0052(8) 0.0115(8)
    C12 0.0256(10) 0.0225(10) 0.0302(11) 0.0125(8) 0.0046(8) 0.0116(9)
    C13 0.0230(10) 0.0276(11) 0.0288(11) 0.0111(9) 0.0083(8) 0.0119(9)
    C14 0.0247(10) 0.0219(10) 0.0292(11) 0.0060(8) 0.0073(8) 0.0122(9)
    C15 0.0234(10) 0.0184(10) 0.0257(10) 0.0076(8) 0.0033(8) 0.0098(8)
    C16 0.0177(9) 0.0178(9) 0.0202(9) 0.0064(7) 0.0029(7) 0.0063(8)
    C17 0.0210(9) 0.0167(9) 0.0212(9) 0.0055(7) 0.0012(7) 0.0068(8)
    C18 0.0218(9) 0.0177(9) 0.0226(9) 0.0061(8) 0.0037(7) 0.0094(8)
    C19 0.0190(9) 0.0152(9) 0.0220(9) 0.0033(7) 0.0014(7) 0.0086(8)
    C20 0.0237(10) 0.0199(10) 0.0257(10) 0.0091(8) 0.0053(8) 0.0106(8)
    C21 0.0251(10) 0.0169(9) 0.0168(9) 0.0065(8) 0.0016(7) 0.0077(8)
    C22 0.0270(10) 0.0210(10) 0.0348(11) 0.0108(8) 0.0083(9) 0.0116(9)
_geom_special_details
;
All e.s.d.'s (except the e.s.d. in the dihedral angle between two l.s. planes)
are estimated using the full covariance matrix. The cell e.s.d.'s are taken
into account individually in the estimation of e.s.d.'s in distances, angles
and torsion angles; correlations between e.s.d.'s in cell parameters are only
used when they are defined by crystal symmetry. An approximate (isotropic)
treatment of cell e.s.d.'s is used for estimating e.s.d.'s involving l.s.
planes.
;
loop_
    _geom_bond_atom_site_label_1
    _geom_bond_atom_site_label_2
    _geom_bond_site_symmetry_2
    _geom_bond_distance
    _geom_bond_publ_flag
    S1 C21 . 1.6859(19) ?
    O1 C19 . 1.357(2) ?
    O1 C10 . 1.403(2) ?
    O1W H2W1 . 0.94(3) ?
    O1W H1W1 . 0.88(3) ?
    N1 C19 . 1.359(2) ?
    N1 N2 . 1.380(2) ?
    N1 C16 . 1.428(2) ?
    N2 C17 . 1.327(2) ?
    N3 C20 . 1.289(2) ?
    N3 N4 . 1.383(2) ?
    N4 C21 . 1.352(2) ?
    N4 H1N4 . 0.93(3) ?
    N5 C21 . 1.335(3) ?
    N5 H2N5 . 0.89(3) ?
    N5 H1N5 . 0.88(3) ?
    C1 C10 . 1.362(3) ?
    C1 C2 . 1.423(3) ?
    C1 H1A . 0.9500 ?
    C2 C3 . 1.417(3) ?
    C2 C7 . 1.420(3) ?
    C3 C4 . 1.366(3) ?
    C3 H3A . 0.9500 ?
    C4 C5 . 1.411(3) ?
    C4 H4A . 0.9500 ?
    C5 C6 . 1.368(3) ?
    C5 H5A . 0.9500 ?
    C6 C7 . 1.421(3) ?
    C6 H6A . 0.9500 ?
    C7 C8 . 1.422(3) ?
    C8 C9 . 1.369(3) ?
    C8 H8A . 0.9500 ?
    C9 C10 . 1.410(3) ?
    C9 H9A . 0.9500 ?
    C11 C12 . 1.388(3) ?
    C11 C16 . 1.391(3) ?
    C11 H11A . 0.9500 ?
    C12 C13 . 1.384(3) ?
    C12 H12A . 0.9500 ?
    C13 C14 . 1.386(3) ?
    C13 H13A . 0.9500 ?
    C14 C15 . 1.385(3) ?
    C14 H14A . 0.9500 ?
    C15 C16 . 1.390(3) ?
    C15 H15A . 0.9500 ?
    C17 C18 . 1.414(3) ?
    C17 C22 . 1.497(3) ?
    C18 C19 . 1.381(3) ?
    C18 C20 . 1.446(3) ?
    C20 H20A . 0.9500 ?
    C22 H22A . 0.9800 ?
    C22 H22B . 0.9800 ?
    C22 H22C . 0.9800 ?
loop_
    _geom_angle_atom_site_label_1
    _geom_angle_atom_site_label_2
    _geom_angle_atom_site_label_3
    _geom_angle_site_symmetry_1
    _geom_angle_site_symmetry_3
    _geom_angle
    _geom_angle_publ_flag
    C19 O1 C10 . . 116.98(14) ?
    H2W1 O1W H1W1 . . 107(3) ?
    C19 N1 N2 . . 110.16(15) ?
    C19 N1 C16 . . 131.06(16) ?
    N2 N1 C16 . . 118.75(15) ?
    C17 N2 N1 . . 105.70(15) ?
    C20 N3 N4 . . 114.56(16) ?
    C21 N4 N3 . . 119.81(16) ?
    C21 N4 H1N4 . . 118.9(16) ?
    N3 N4 H1N4 . . 121.3(16) ?
    C21 N5 H2N5 . . 120.8(18) ?
    C21 N5 H1N5 . . 117.0(17) ?
    H2N5 N5 H1N5 . . 122(2) ?
    C10 C1 C2 . . 119.59(17) ?
    C10 C1 H1A . . 120.2 ?
    C2 C1 H1A . . 120.2 ?
    C3 C2 C7 . . 119.00(17) ?
    C3 C2 C1 . . 121.73(17) ?
    C7 C2 C1 . . 119.27(17) ?
    C4 C3 C2 . . 120.58(18) ?
    C4 C3 H3A . . 119.7 ?
    C2 C3 H3A . . 119.7 ?
    C3 C4 C5 . . 120.78(19) ?
    C3 C4 H4A . . 119.6 ?
    C5 C4 H4A . . 119.6 ?
    C6 C5 C4 . . 119.91(19) ?
    C6 C5 H5A . . 120.0 ?
    C4 C5 H5A . . 120.0 ?
    C5 C6 C7 . . 120.90(18) ?
    C5 C6 H6A . . 119.6 ?
    C7 C6 H6A . . 119.6 ?
    C2 C7 C6 . . 118.82(17) ?
    C2 C7 C8 . . 118.63(17) ?
    C6 C7 C8 . . 122.55(17) ?
    C9 C8 C7 . . 121.42(18) ?
    C9 C8 H8A . . 119.3 ?
    C7 C8 H8A . . 119.3 ?
    C8 C9 C10 . . 118.83(18) ?
    C8 C9 H9A . . 120.6 ?
    C10 C9 H9A . . 120.6 ?
    C1 C10 O1 . . 122.62(17) ?
    C1 C10 C9 . . 122.20(18) ?
    O1 C10 C9 . . 115.16(16) ?
    C12 C11 C16 . . 118.91(18) ?
    C12 C11 H11A . . 120.5 ?
    C16 C11 H11A . . 120.5 ?
    C13 C12 C11 . . 121.09(19) ?
    C13 C12 H12A . . 119.5 ?
    C11 C12 H12A . . 119.5 ?
    C12 C13 C14 . . 119.39(18) ?
    C12 C13 H13A . . 120.3 ?
    C14 C13 H13A . . 120.3 ?
    C15 C14 C13 . . 120.44(19) ?
    C15 C14 H14A . . 119.8 ?
    C13 C14 H14A . . 119.8 ?
    C14 C15 C16 . . 119.67(18) ?
    C14 C15 H15A . . 120.2 ?
    C16 C15 H15A . . 120.2 ?
    C15 C16 C11 . . 120.46(17) ?
    C15 C16 N1 . . 118.54(17) ?
    C11 C16 N1 . . 121.00(17) ?
    N2 C17 C18 . . 111.53(16) ?
    N2 C17 C22 . . 120.73(17) ?
    C18 C17 C22 . . 127.74(17) ?
    C19 C18 C17 . . 104.38(16) ?
    C19 C18 C20 . . 130.63(18) ?
    C17 C18 C20 . . 124.98(17) ?
    O1 C19 N1 . . 122.18(16) ?
    O1 C19 C18 . . 129.54(17) ?
    N1 C19 C18 . . 108.22(16) ?
    N3 C20 C18 . . 121.63(18) ?
    N3 C20 H20A . . 119.2 ?
    C18 C20 H20A . . 119.2 ?
    N5 C21 N4 . . 116.22(17) ?
    N5 C21 S1 . . 123.99(15) ?
    N4 C21 S1 . . 119.79(14) ?
    C17 C22 H22A . . 109.5 ?
    C17 C22 H22B . . 109.5 ?
    H22A C22 H22B . . 109.5 ?
    C17 C22 H22C . . 109.5 ?
    H22A C22 H22C . . 109.5 ?
    H22B C22 H22C . . 109.5 ?
loop_
    _geom_torsion_atom_site_label_1
    _geom_torsion_atom_site_label_2
    _geom_torsion_atom_site_label_3
    _geom_torsion_atom_site_label_4
    _geom_torsion_site_symmetry_1
    _geom_torsion_site_symmetry_2
    _geom_torsion_site_symmetry_3
    _geom_torsion_site_symmetry_4
    _geom_torsion
    _geom_torsion_publ_flag
    C19 N1 N2 C17 . . . . 0.7(2) ?
    C16 N1 N2 C17 . . . . 179.09(16) ?
    C20 N3 N4 C21 . . . . -178.93(17) ?
    C10 C1 C2 C3 . . . . -179.63(17) ?
    C10 C1 C2 C7 . . . . 0.0(3) ?
    C7 C2 C3 C4 . . . . -0.7(3) ?
    C1 C2 C3 C4 . . . . 178.93(18) ?
    C2 C3 C4 C5 . . . . 0.1(3) ?
    C3 C4 C5 C6 . . . . 0.4(3) ?
    C4 C5 C6 C7 . . . . -0.3(3) ?
    C3 C2 C7 C6 . . . . 0.8(3) ?
    C1 C2 C7 C6 . . . . -178.83(16) ?
    C3 C2 C7 C8 . . . . -178.74(16) ?
    C1 C2 C7 C8 . . . . 1.6(3) ?
    C5 C6 C7 C2 . . . . -0.3(3) ?
    C5 C6 C7 C8 . . . . 179.23(18) ?
    C2 C7 C8 C9 . . . . -1.1(3) ?
    C6 C7 C8 C9 . . . . 179.36(18) ?
    C7 C8 C9 C10 . . . . -1.0(3) ?
    C2 C1 C10 O1 . . . . 179.76(16) ?
    C2 C1 C10 C9 . . . . -2.2(3) ?
    C19 O1 C10 C1 . . . . -24.8(2) ?
    C19 O1 C10 C9 . . . . 157.06(16) ?
    C8 C9 C10 C1 . . . . 2.8(3) ?
    C8 C9 C10 O1 . . . . -179.09(16) ?
    C16 C11 C12 C13 . . . . -2.0(3) ?
    C11 C12 C13 C14 . . . . 1.2(3) ?
    C12 C13 C14 C15 . . . . 0.3(3) ?
    C13 C14 C15 C16 . . . . -0.9(3) ?
    C14 C15 C16 C11 . . . . 0.0(3) ?
    C14 C15 C16 N1 . . . . -179.64(17) ?
    C12 C11 C16 C15 . . . . 1.4(3) ?
    C12 C11 C16 N1 . . . . -178.98(17) ?
    C19 N1 C16 C15 . . . . -166.70(19) ?
    N2 N1 C16 C15 . . . . 15.3(2) ?
    C19 N1 C16 C11 . . . . 13.6(3) ?
    N2 N1 C16 C11 . . . . -164.33(17) ?
    N1 N2 C17 C18 . . . . -0.1(2) ?
    N1 N2 C17 C22 . . . . -179.62(17) ?
    N2 C17 C18 C19 . . . . -0.6(2) ?
    C22 C17 C18 C19 . . . . 178.93(19) ?
    N2 C17 C18 C20 . . . . 178.86(17) ?
    C22 C17 C18 C20 . . . . -1.6(3) ?
    C10 O1 C19 N1 . . . . 106.6(2) ?
    C10 O1 C19 C18 . . . . -76.5(2) ?
    N2 N1 C19 O1 . . . . 176.39(16) ?
    C16 N1 C19 O1 . . . . -1.7(3) ?
    N2 N1 C19 C18 . . . . -1.1(2) ?
    C16 N1 C19 C18 . . . . -179.22(18) ?
    C17 C18 C19 O1 . . . . -176.24(18) ?
    C20 C18 C19 O1 . . . . 4.3(3) ?
    C17 C18 C19 N1 . . . . 1.0(2) ?
    C20 C18 C19 N1 . . . . -178.40(19) ?
    N4 N3 C20 C18 . . . . 177.44(17) ?
    C19 C18 C20 N3 . . . . 5.4(3) ?
    C17 C18 C20 N3 . . . . -173.91(19) ?
    N3 N4 C21 N5 . . . . -2.4(3) ?
    N3 N4 C21 S1 . . . . 178.15(13) ?
loop_
    _geom_hbond_atom_site_label_D
    _geom_hbond_atom_site_label_H
    _geom_hbond_atom_site_label_A
    _geom_hbond_site_symmetry_A
    _geom_hbond_distance_DH
    _geom_hbond_distance_HA
    _geom_hbond_distance_DA
    _geom_hbond_angle_DHA
    _geom_hbond_publ_flag
    N4 H1N4 S1 2_665 0.93(3) 2.56(3) 3.466(2) 165(3) yes
    N5 H2N5 O1W . 0.89(3) 1.94(3) 2.805(3) 164(3) yes
    O1W H2W1 S1 2_675 0.94(4) 2.58(4) 3.397(2) 145(3) yes
    O1W H1W1 N2 1_665 0.89(4) 2.01(4) 2.876(3) 167(4) yes
    C20 H20A S1 2_665 0.9500 2.8700 3.741(2) 153.00 yes
_iucr_refine_instructions_details
;
TITL I in P-1 (100K)
CELL 0.71073   7.9384  11.1512  13.0325 113.481  90.942 107.359
ZERR    2.00   0.0002   0.0002   0.0003   0.001   0.001   0.001
LATT  1
SFAC C H N O S
UNIT 44 42 10 4 2
TEMP -173.000
SIZE 0.175 0.217 0.411
L.S. 10
BOND $H
FMAP 2 1 60
PLAN 20
OMIT -4 55
ACTA
CONF
WGHT    0.059800    0.514100
FVAR       0.60877
S1    5    0.576869    0.721775    0.014678    11.00000    0.02603    0.02263 =
         0.03134    0.01568    0.01096    0.00922
O1    4   -0.193662    0.594188    0.216701    11.00000    0.02096    0.01472 =
         0.02754    0.00945    0.00126    0.00449
O1W   4    0.378831    1.052910    0.105808    11.00000    0.03983    0.02286 =
         0.03783    0.01563   -0.00065    0.00257
N1    3   -0.319897    0.394693    0.251656    11.00000    0.02040    0.01579 =
         0.02327    0.00921    0.00401    0.00777
N2    3   -0.293319    0.270841    0.231236    11.00000    0.02300    0.01548 =
         0.02579    0.00985    0.00423    0.00801
N3    3    0.145358    0.553647    0.117499    11.00000    0.02338    0.02206 =
         0.02454    0.01061    0.00651    0.00693
N4    3    0.301230    0.573260    0.071153    11.00000    0.02496    0.02138 =
         0.02709    0.01185    0.01037    0.00996
N5    3    0.302123    0.790947    0.106546    11.00000    0.02720    0.01991 =
         0.03068    0.01290    0.01013    0.00921
C1    1    0.010032    0.718557    0.394436    11.00000    0.02026    0.01757 =
         0.02585    0.01178    0.00840    0.00824
AFIX  43
H1A   2   -0.023877    0.638627    0.409433    11.00000   -1.20000
AFIX   0
C2    1    0.139927    0.843676    0.472807    11.00000    0.01970    0.01847 =
         0.02432    0.00976    0.00813    0.00974
C3    1    0.222951    0.853329    0.574170    11.00000    0.02448    0.01896 =
         0.02607    0.01189    0.00712    0.01019
AFIX  43
H3A   2    0.190395    0.775176    0.591554    11.00000   -1.20000
AFIX   0
C4    1    0.349395    0.974011    0.647127    11.00000    0.02553    0.02470 =
         0.02405    0.00966    0.00398    0.01045
AFIX  43
H4A   2    0.404029    0.978849    0.714716    11.00000   -1.20000
AFIX   0
C5    1    0.399841    1.091596    0.623295    11.00000    0.02287    0.01932 =
         0.02666    0.00788    0.00404    0.00640
AFIX  43
H5A   2    0.488521    1.174797    0.674414    11.00000   -1.20000
AFIX   0
C6    1    0.320884    1.085607    0.526499    11.00000    0.02429    0.01650 =
         0.02949    0.01077    0.00907    0.00852
AFIX  43
H6A   2    0.354950    1.165212    0.511060    11.00000   -1.20000
AFIX   0
C7    1    0.188603    0.961949    0.448721    11.00000    0.02010    0.01830 =
         0.02273    0.00951    0.00874    0.00969
C8    1    0.102015    0.952180    0.347945    11.00000    0.02613    0.01811 =
         0.02688    0.01244    0.00915    0.00993
AFIX  43
H8A   2    0.132127    1.031171    0.331699    11.00000   -1.20000
AFIX   0
C9    1   -0.023843    0.831373    0.273798    11.00000    0.02435    0.02083 =
         0.02349    0.01168    0.00639    0.00915
AFIX  43
H9A   2   -0.082151    0.826644    0.207365    11.00000   -1.20000
AFIX   0
C10   1   -0.065403    0.714083    0.297776    11.00000    0.01574    0.01674 =
         0.02545    0.00840    0.00609    0.00582
C11   1   -0.527864    0.526203    0.302128    11.00000    0.02431    0.02191 =
         0.02534    0.01149    0.00515    0.00946
AFIX  43
H11A  2   -0.470018    0.581081    0.264614    11.00000   -1.20000
AFIX   0
C12   1   -0.672013    0.549497    0.355840    11.00000    0.02561    0.02246 =
         0.03022    0.01162    0.00459    0.01248
AFIX  43
H12A  2   -0.710392    0.622890    0.356930    11.00000   -1.20000
AFIX   0
C13   1   -0.760775    0.467592    0.407837    11.00000    0.02302    0.02755 =
         0.02882    0.01193    0.00834    0.01105
AFIX  43
H13A  2   -0.860646    0.483496    0.443133    11.00000   -1.20000
AFIX   0
C14   1   -0.702636    0.362129    0.407951    11.00000    0.02474    0.02187 =
         0.02924    0.01221    0.00734    0.00598
AFIX  43
H14A  2   -0.763363    0.305291    0.443220    11.00000   -1.20000
AFIX   0
C15   1   -0.556640    0.339064    0.357005    11.00000    0.02337    0.01841 =
         0.02566    0.00977    0.00335    0.00759
AFIX  43
H15A  2   -0.516247    0.267485    0.358182    11.00000   -1.20000
AFIX   0
C16   1   -0.469455    0.421180    0.304119    11.00000    0.01765    0.01778 =
         0.02025    0.00626    0.00287    0.00638
C17   1   -0.148816    0.273585    0.181207    11.00000    0.02097    0.01673 =
         0.02122    0.00677    0.00117    0.00551
C18   1   -0.078469    0.397955    0.167832    11.00000    0.02185    0.01766 =
         0.02256    0.00939    0.00370    0.00610
C19   1   -0.192752    0.470932    0.212731    11.00000    0.01898    0.01522 =
         0.02199    0.00859    0.00143    0.00332
C20   1    0.080004    0.433457    0.118192    11.00000    0.02370    0.01993 =
         0.02574    0.01062    0.00526    0.00907
AFIX  43
H20A  2    0.137343    0.366510    0.085281    11.00000   -1.20000
AFIX   0
C21   1    0.383536    0.696263    0.067575    11.00000    0.02508    0.01689 =
         0.01683    0.00767    0.00165    0.00648
C22   1   -0.079827    0.154122    0.145582    11.00000    0.02704    0.02099 =
         0.03480    0.01160    0.00829    0.01085
AFIX 137
H22A  2   -0.158523    0.080837    0.163198    11.00000   -1.50000
H22B  2    0.041045    0.185304    0.186307    11.00000   -1.50000
H22C  2   -0.076841    0.118018    0.063919    11.00000   -1.50000
AFIX   0
H1N4  2    0.352877    0.504277    0.044097    11.00000    0.03929
H2N5  2    0.346304    0.872334    0.103494    11.00000    0.04876
H1N5  2    0.206426    0.769940    0.136910    11.00000    0.03945
H2W1  2    0.367141    1.076626    0.045428    11.00000    0.06568
H1W1  2    0.477513    1.114181    0.151774    11.00000    0.07075
HKLF 4
REM  bk146_0m in P-1 (100K)
REM R1 =  0.0441 for   3499 Fo > 4sig(Fo)  and  0.0625 for all   4542 data
REM    292 parameters refined using      0 restraints
END
WGHT      0.0597      0.5159
REM Highest difference peak  0.329,  deepest hole -0.325,  1-sigma level  0.061
Q1    1   0.4613  0.7007  0.0398  11.00000  0.05    0.33
Q2    1  -0.4008  0.4021  0.2777  11.00000  0.05    0.32
Q3    1   0.6590  0.7523  0.1039  11.00000  0.05    0.30
Q4    1   0.0174  0.4385  0.1823  11.00000  0.05    0.30
Q5    1  -0.1393  0.3822  0.0977  11.00000  0.05    0.29
Q6    1  -0.0017  0.4347  0.0353  11.00000  0.05    0.29
Q7    1   0.0993  0.5757  0.0667  11.00000  0.05    0.29
Q8    1  -0.0436  0.4036  0.1227  11.00000  0.05    0.28
Q9    1   0.0926  0.7749  0.4225  11.00000  0.05    0.27
Q10   1   0.1890  0.8456  0.5158  11.00000  0.05    0.26
Q11   1  -0.0470  0.7279  0.3546  11.00000  0.05    0.26
Q12   1   0.6020  0.8034  0.0002  11.00000  0.05    0.25
Q13   1   0.0131  0.7197  0.3354  11.00000  0.05    0.25
Q14   1  -0.1083  0.3390  0.1688  11.00000  0.05    0.25
Q15   1   0.1726  0.9007  0.4578  11.00000  0.05    0.25
Q16   1   0.1452  0.9520  0.4061  11.00000  0.05    0.24
Q17   1   0.3194  0.9155  0.5975  11.00000  0.05    0.24
Q18   1  -0.6007  0.5367  0.3249  11.00000  0.05    0.24
Q19   1  -0.1111  0.4313  0.2099  11.00000  0.05    0.24
Q20   1   0.3748  0.9626  0.1028  11.00000  0.05    0.23
;
