# Supplementary material for: (2E)-2-{[3-Methyl-5-(2-naphth­yloxy)-1-phenyl-1H-pyrazol-4-yl]methyl­idene}hydrazinecarbothio­amide monohydrate
Source: Acta Crystallogr Sect E Struct Rep Online. 2012 Sep 29;68(Pt 10):o3055–6. doi: 10.1107/S1600536812039815 (PMC3470403; doi:10.1107/S1600536812039815)
Supplement: Supplementary file 2 [file e-68-o3055-Isup2.hkl]

# 
# h,k,l, Fc-squared, Fo-squared, sigma(Fo-squared) and status flag 
# 
data_I
_shelx_title ' bk146_0m in P-1 (100K)' 
_shelx_refln_list_code          4 
_shelx_F_calc_maximum      164.36 
_exptl_crystal_F_000       440.00 
_reflns_d_resolution_high  0.7697 
 
loop_ 
 _symmetry_equiv_pos_as_xyz 
 'x, y, z' 
 '-x, -y, -z' 
 
_cell_length_a     7.9384 
_cell_length_b    11.1512 
_cell_length_c    13.0325 
_cell_angle_alpha 113.481 
_cell_angle_beta   90.942 
_cell_angle_gamma 107.359 
 
_shelx_F_squared_multiplier     1.000 
 
loop_ 
 _refln_index_h 
 _refln_index_k 
 _refln_index_l 
 _refln_F_squared_calc 
 _refln_F_squared_meas 
 _refln_F_squared_sigma 
 _refln_observed_status 
   1   0   0      302.20      282.94      2.61 o 
   2   0   0      275.31      261.06      3.28 o 
   3   0   0      177.83      179.13      3.12 o 
   4   0   0      400.37      428.34      5.58 o 
   5   0   0        6.44       12.76      1.59 o 
   6   0   0        2.36        4.77      2.04 o 
   7   0   0       50.08       49.11      5.89 o 
   8   0   0      311.78      301.52     13.16 o 
   9   0   0        8.35       12.17      7.71 o 
  -9   1   0       60.75       65.87      7.35 o 
  -8   1   0      229.17      242.11      8.36 o 
  -7   1   0       49.73       53.15      4.12 o 
  -6   1   0       41.49       43.12      3.28 o 
  -5   1   0     1435.96     1526.89     13.31 o 
  -4   1   0     2532.58     2558.65     18.30 o 
  -3   1   0     2868.98     2704.23     19.56 o 
  -2   1   0      432.86      474.72      4.50 o 
  -1   1   0      847.49      828.16     11.36 o 
   0   1   0     2739.41     2924.32     33.90 o 
   1   1   0     1720.92     1644.75     11.77 o 
   2   1   0     1269.62     1282.58      9.28 o 
   3   1   0      120.86      115.58      2.68 o 
   4   1   0        9.15        5.45      1.22 o 
   5   1   0       78.92       69.97      3.19 o 
   6   1   0      149.66      152.28      5.11 o 
   7   1   0        0.13       -8.57      9.14 o 
   8   1   0       39.09       30.11     13.12 o 
   9   1   0       37.99       36.42      6.93 o 
 -10   2   0        0.04       -4.47     12.24 o 
  -9   2   0       86.98       81.03      8.49 o 
  -8   2   0       55.64       62.42      4.64 o 
  -7   2   0      294.90      296.95      7.17 o 
  -6   2   0      195.76      184.49      4.97 o 
  -5   2   0      569.28      563.94      6.67 o 
  -4   2   0      113.30      155.17      3.33 o 
  -3   2   0      150.93      142.73      3.10 o 
  -2   2   0     7484.64     7307.01     66.48 o 
  -1   2   0      174.28      194.23      4.56 o 
   0   2   0      264.40      261.84      3.88 o 
   1   2   0        0.06       -1.13      0.60 o 
   2   2   0      162.81      168.58      2.87 o 
   3   2   0      388.85      444.37      5.43 o 
   4   2   0      648.31      650.67      7.49 o 
   5   2   0       24.51       23.75      2.23 o 
   6   2   0      191.88      192.79      6.14 o 
   7   2   0      620.23      638.99     19.35 o 
   8   2   0        0.50        3.58      5.03 o 
   9   2   0       12.30        2.66      5.30 o 
 -10   3   0        2.04        0.80      4.63 o 
  -9   3   0        7.52        4.46      3.96 o 
  -8   3   0        1.38        7.32      3.47 o 
  -7   3   0        0.11       -2.36      2.98 o 
  -6   3   0       18.28       15.90      3.58 o 
  -5   3   0        0.12       -0.27      1.11 o 
  -4   3   0      184.99      214.52      4.72 o 
  -3   3   0       77.17       86.96      2.26 o 
  -2   3   0       12.40        3.96      1.04 o 
  -1   3   0     1068.64     1166.23     44.96 o 
   0   3   0       28.83       36.44      1.91 o 
   1   3   0      738.52      762.29      8.46 o 
   2   3   0      214.64      239.04      3.93 o 
   3   3   0     1104.57     1134.47     10.14 o 
   4   3   0      304.42      296.84      5.23 o 
   5   3   0      252.05      229.48      7.26 o 
   6   3   0      194.44      211.06      7.96 o 
   7   3   0       96.38      100.83     13.45 o 
   8   3   0      111.13       88.97      9.44 o 
 -10   4   0        7.46        9.60      5.23 o 
  -9   4   0       74.81       80.70      9.10 o 
  -8   4   0       13.08        8.59      4.00 o 
  -7   4   0      299.52      280.38     10.24 o 
  -6   4   0      530.43      525.15     10.65 o 
  -5   4   0      259.87      243.16      4.29 o 
  -4   4   0       15.88        7.89      1.34 o 
  -3   4   0      200.09      174.82      4.28 o 
  -2   4   0     1440.98     1425.46     22.16 o 
  -1   4   0      497.11      497.81     13.05 o 
   0   4   0      115.14       96.29      3.15 o 
   1   4   0     1823.18     1883.79     16.64 o 
   2   4   0     1269.94     1287.42     15.75 o 
   3   4   0      337.99      361.44      5.04 o 
   4   4   0        0.98        0.35      2.01 o 
   5   4   0       38.68       42.26      3.90 o 
   6   4   0      137.45      130.02      6.97 o 
   7   4   0        0.07       -7.52      3.76 o 
   8   4   0        0.33       -1.70      4.79 o 
 -10   5   0       26.02       12.38      4.94 o 
  -9   5   0       11.45        9.31      4.59 o 
  -8   5   0       50.94       54.27      6.87 o 
  -7   5   0     1185.67     1183.83     22.91 o 
  -6   5   0     1105.52     1081.52     16.73 o 
  -5   5   0      121.99      106.31      7.66 o 
  -4   5   0        1.69       -0.63      1.06 o 
  -3   5   0      371.50      361.58      6.13 o 
  -2   5   0      633.07      564.85     11.64 o 
  -1   5   0       45.47       20.64      3.18 o 
   0   5   0       38.22       27.64      2.20 o 
   1   5   0      818.13      872.67      9.65 o 
   2   5   0      130.67      132.91      5.33 o 
   3   5   0      108.56      103.04      4.62 o 
   4   5   0       96.76       91.46      5.92 o 
   5   5   0      490.80      500.58     10.69 o 
   6   5   0        1.17        1.07      2.76 o 
   7   5   0       57.32       47.64     10.14 o 
 -10   6   0      128.23      148.20     12.58 o 
  -9   6   0      246.89      235.92     12.72 o 
  -8   6   0      234.16      231.15     18.87 o 
  -7   6   0        1.72        4.06      2.37 o 
  -6   6   0        2.90        3.80      1.68 o 
  -5   6   0       93.56       90.22      3.85 o 
  -4   6   0       21.71       11.87      1.74 o 
  -3   6   0      389.56      409.76      7.99 o 
  -2   6   0      152.82      139.49      6.84 o 
  -1   6   0      281.32      273.80      5.33 o 
   0   6   0      656.33      683.47     11.86 o 
   1   6   0       31.52       21.78      2.22 o 
   2   6   0        0.16       -1.01      2.37 o 
   3   6   0       25.26       34.37      5.26 o 
   4   6   0       77.58       77.25      7.23 o 
   5   6   0      215.58      214.14     10.00 o 
   6   6   0        0.44        3.67      3.79 o 
   7   6   0       49.83       50.47     10.80 o 
 -10   7   0        1.17        5.71      3.88 o 
  -9   7   0       49.32       49.70     12.81 o 
  -8   7   0        5.03        6.59      3.31 o 
  -7   7   0        3.61        1.91      3.17 o 
  -6   7   0      109.30       94.11      5.38 o 
  -5   7   0      335.67      365.30     11.85 o 
  -4   7   0      233.87      290.17      7.15 o 
  -3   7   0      144.54      144.12      4.57 o 
  -2   7   0       87.52       97.27      3.89 o 
  -1   7   0       11.64        8.70      1.79 o 
   0   7   0     1322.47     1336.02     13.62 o 
   1   7   0      396.67      419.33     10.54 o 
   2   7   0      134.19      136.67      7.31 o 
   3   7   0        3.67        7.37      3.92 o 
   4   7   0      197.64      193.41     12.56 o 
   5   7   0       13.33       11.72      6.27 o 
   6   7   0        0.81       -3.44      5.54 o 
  -9   8   0       23.93       12.92      4.23 o 
  -8   8   0       19.69        3.35      4.05 o 
  -7   8   0       31.41       26.98      4.68 o 
  -6   8   0       35.87       32.28      3.39 o 
  -5   8   0       96.30       83.38      6.03 o 
  -4   8   0       94.57       92.70      4.59 o 
  -3   8   0       11.15       12.77      2.29 o 
  -2   8   0       73.40       72.38      3.78 o 
  -1   8   0      170.88      187.90      5.42 o 
   0   8   0      220.36      223.14      6.23 o 
   1   8   0      106.22      116.29      6.61 o 
   2   8   0        1.03        2.95      4.00 o 
   3   8   0       46.81       36.01     15.68 o 
   4   8   0      265.79      260.96     23.04 o 
   5   8   0       18.71       19.95      8.87 o 
  -9   9   0       18.83       12.22      6.57 o 
  -8   9   0       89.19       93.99     11.18 o 
  -7   9   0       85.88       83.73     13.38 o 
  -6   9   0        9.13        7.82      3.87 o 
  -5   9   0       28.78       32.83      5.13 o 
  -4   9   0      174.29      164.57      5.57 o 
  -3   9   0       30.31       29.48      6.58 o 
  -2   9   0      460.97      425.70     11.08 o 
  -1   9   0      256.06      255.78     13.14 o 
   0   9   0      748.63      759.68     18.15 o 
   1   9   0       11.11       10.01      5.19 o 
   2   9   0        8.53       13.35      5.14 o 
   3   9   0        1.65       -1.88      3.04 o 
   4   9   0        3.68        0.81      5.31 o 
  -8  10   0       70.91       70.38      6.77 o 
  -7  10   0        0.53        2.10      3.78 o 
  -6  10   0        4.72       -0.46      2.89 o 
  -5  10   0        5.71        5.54      3.92 o 
  -4  10   0        9.49        8.94      3.61 o 
  -3  10   0        4.25        7.06      3.19 o 
  -2  10   0      425.10      433.52     16.97 o 
  -1  10   0      237.29      269.79     14.69 o 
   0  10   0       24.78       26.76      4.73 o 
   1  10   0        1.57       27.63     21.48 o 
   2  10   0      119.04       97.36     23.39 o 
   3  10   0      118.62      155.69     18.36 o 
  -8  11   0        0.28       -1.74      2.67 o 
  -7  11   0      106.72      120.03      6.59 o 
  -6  11   0       30.25       26.23      6.13 o 
  -5  11   0       26.49       38.75      5.63 o 
  -4  11   0       17.48       27.22      4.91 o 
  -3  11   0       35.99       33.50      5.94 o 
  -2  11   0      149.96      152.08     10.92 o 
  -1  11   0       51.41       45.01      5.12 o 
   0  11   0       80.50       74.29      7.65 o 
   1  11   0        3.14        5.22      7.44 o 
   2  11   0        6.39        0.59      4.45 o 
  -7  12   0       21.96       15.03      3.24 o 
  -6  12   0        3.95        4.37      3.92 o 
  -5  12   0       71.11       74.52      7.04 o 
  -4  12   0        1.63        3.09      3.32 o 
  -3  12   0      161.35      202.84     11.78 o 
  -2  12   0        3.47       -2.98      4.15 o 
  -1  12   0       14.97        4.92     12.70 o 
   0  12   0       44.05       44.14      6.32 o 
   1  12   0       11.45        2.76      5.12 o 
  -4  13   0        2.52        0.59      4.14 o 
  -3  13   0       38.02       49.74      7.75 o 
  -2  13   0        2.37        1.82      4.09 o 
   1 -13   1       24.63       21.83      6.43 o 
   2 -13   1      105.21      114.03     10.82 o 
   3 -13   1        9.11        7.02      4.17 o 
  -1 -12   1        1.31       -0.47      4.20 o 
   0 -12   1       34.07       37.29     11.10 o 
   1 -12   1      127.43      141.56      8.06 o 
   2 -12   1       85.86       92.29      9.66 o 
   3 -12   1       32.03       36.34      5.53 o 
   6 -12   1       78.69       81.56      6.98 o 
   7 -12   1       27.67       18.08      5.60 o 
  -3 -11   1      164.15      145.64     13.25 o 
  -2 -11   1        1.34       -2.25      4.32 o 
  -1 -11   1       11.22        2.72      4.09 o 
   0 -11   1        4.22        3.76      4.03 o 
   1 -11   1        1.78        8.60      4.35 o 
   2 -11   1      130.99      105.98      9.27 o 
   6 -11   1       17.13       14.42      4.38 o 
   7 -11   1       73.11       73.83      5.84 o 
   8 -11   1       77.59       73.68      6.55 o 
  -4 -10   1        4.83       10.75      5.75 o 
  -3 -10   1        0.81        2.74      4.64 o 
  -2 -10   1        6.17        4.74      4.83 o 
  -1 -10   1      247.21      253.69     12.09 o 
   0 -10   1       79.68       93.32      8.16 o 
   1 -10   1       68.91       69.55      8.07 o 
   2 -10   1      726.00      741.25     22.16 o 
   3 -10   1       17.48       16.58      7.85 o 
   4 -10   1      191.47      212.64     20.29 o 
   5 -10   1       31.76       46.78      5.02 o 
   6 -10   1        1.87        3.33      3.08 o 
   7 -10   1        2.83        3.13      2.80 o 
   8 -10   1      133.34      122.00      7.54 o 
   9 -10   1       31.58       33.86      5.71 o 
  -5  -9   1       42.45       46.06      9.22 o 
  -4  -9   1       77.78       93.02     10.61 o 
  -3  -9   1        7.08        4.80      4.88 o 
  -2  -9   1       50.93       64.50      6.62 o 
  -1  -9   1      662.98      674.26     14.52 o 
   0  -9   1       42.88       42.44      3.93 o 
   1  -9   1      255.58      275.94     10.68 o 
   2  -9   1     1206.26     1146.34     15.17 o 
   3  -9   1        9.82        3.27      5.03 o 
   4  -9   1       10.85        6.62      3.91 o 
   5  -9   1      187.39      196.84      7.55 o 
   6  -9   1      379.49      357.16     12.92 o 
   7  -9   1      127.09      151.29      7.46 o 
   8  -9   1        5.16        8.89      6.25 o 
   9  -9   1        0.21        0.32      2.32 o 
  -5  -8   1       73.86       65.16      9.54 o 
  -4  -8   1       20.01       19.67      5.72 o 
  -3  -8   1       39.72       46.27      6.36 o 
  -2  -8   1      178.30      192.30      8.20 o 
  -1  -8   1     2058.39     2077.35     29.21 o 
   0  -8   1        5.87        4.92      2.26 o 
   1  -8   1      751.23      705.83     10.96 o 
   2  -8   1       95.24       96.74     12.10 o 
   3  -8   1      218.71      221.14      8.69 o 
   4  -8   1      318.61      326.20      8.54 o 
   5  -8   1      504.64      489.74     13.89 o 
   6  -8   1        0.27        0.06      2.61 o 
   7  -8   1        9.29        5.51      2.52 o 
   8  -8   1        9.79        2.90      7.58 o 
   9  -8   1       50.42       52.31     10.25 o 
  -6  -7   1       82.68      100.57     12.03 o 
  -5  -7   1      151.24      144.76     12.64 o 
  -4  -7   1      225.55      217.21     12.62 o 
  -3  -7   1       91.46       99.08     12.64 o 
  -2  -7   1        2.77       -3.67      3.08 o 
  -1  -7   1     1132.79     1109.79     16.25 o 
   0  -7   1      150.34      162.16      5.10 o 
   1  -7   1       22.65       36.76      2.39 o 
   2  -7   1        0.08        1.96      2.89 o 
   3  -7   1        4.17        5.69      2.18 o 
   4  -7   1        0.18        0.98      1.11 o 
   5  -7   1      395.44      363.93      9.17 o 
   6  -7   1      686.39      690.86     14.21 o 
   8  -7   1      382.99      400.24     14.52 o 
   9  -7   1       24.37        7.18      7.81 o 
  10  -7   1        7.83       12.26      4.64 o 
  -7  -6   1        0.96        6.01      6.55 o 
  -6  -6   1       68.65       62.83      7.11 o 
  -5  -6   1       96.90      101.04      7.86 o 
  -4  -6   1      174.35      174.67      6.43 o 
  -3  -6   1      618.82      644.42     16.19 o 
  -2  -6   1        2.28        4.47      2.53 o 
  -1  -6   1       21.65       23.76      2.02 o 
   0  -6   1      294.99      301.57      6.40 o 
   1  -6   1      344.88      487.79     15.65 o 
   2  -6   1     2065.63     2205.03     34.04 o 
   3  -6   1      702.82      739.32     15.66 o 
   4  -6   1       39.02       31.12      2.45 o 
   5  -6   1      491.62      476.35      7.46 o 
   6  -6   1     1020.40     1012.70     23.08 o 
   7  -6   1      348.36      336.18     12.80 o 
   8  -6   1        0.58       -0.49      2.77 o 
   9  -6   1       66.03       64.01      8.12 o 
  10  -6   1       54.41       67.44      9.90 o 
  -7  -5   1       85.92       78.46      7.75 o 
  -6  -5   1        1.56        0.71      2.81 o 
  -5  -5   1      174.21      168.34      6.67 o 
  -4  -5   1      257.29      264.90      7.32 o 
  -3  -5   1      193.85      236.26      7.28 o 
  -2  -5   1      139.59      139.39      4.24 o 
  -1  -5   1      158.76      173.46      4.26 o 
   0  -5   1       14.95        4.14      1.27 o 
   1  -5   1      477.91      603.81     14.92 o 
   2  -5   1     2040.63     1989.73     30.49 o 
   3  -5   1     2842.96     2899.78     30.42 o 
   4  -5   1       31.97       40.87      3.17 o 
   5  -5   1       32.52       32.84      3.38 o 
   6  -5   1      388.58      366.54     10.28 o 
   7  -5   1        4.24       -0.71      2.53 o 
   8  -5   1       61.84       54.50      6.91 o 
   9  -5   1       48.81       34.72      6.55 o 
  10  -5   1        1.94        0.16      5.71 o 
  -8  -4   1      125.36      138.04     11.09 o 
  -7  -4   1      500.24      518.73     17.30 o 
  -6  -4   1      130.38      138.37      7.12 o 
  -5  -4   1       51.51       59.46      9.41 o 
  -4  -4   1        7.83        7.02      1.98 o 
  -3  -4   1       12.46       11.45      1.63 o 
  -2  -4   1       55.30       90.64      3.39 o 
  -1  -4   1     2494.25     2515.47     22.70 o 
   0  -4   1     1118.90     1190.69     54.53 o 
   1  -4   1     2148.93     3445.77     78.12 o 
   2  -4   1     1228.92     1144.82     19.11 o 
   3  -4   1        0.36        1.55      0.98 o 
   4  -4   1      156.52      133.33      5.94 o 
   5  -4   1       31.02       38.34      2.55 o 
   6  -4   1       18.48       14.47      3.74 o 
   7  -4   1      626.19      612.03     15.48 o 
   8  -4   1      105.78      111.55      9.76 o 
   9  -4   1       20.86       26.39      6.98 o 
  10  -4   1        1.35        2.52      4.72 o 
  -8  -3   1      160.61      185.28     11.66 o 
  -7  -3   1       92.04      100.07     11.28 o 
  -6  -3   1      175.79      176.49      7.34 o 
  -5  -3   1      539.00      526.43      9.53 o 
  -4  -3   1      267.33      246.96      4.45 o 
  -3  -3   1      448.65      437.98      5.44 o 
  -2  -3   1      211.76      248.35      5.75 o 
  -1  -3   1      532.94      500.21      5.59 o 
   0  -3   1      178.73      211.07     17.01 o 
   1  -3   1      342.37      362.45     10.36 o 
   2  -3   1     1185.55     1168.18     13.13 o 
   3  -3   1       22.90       29.08      1.55 o 
   4  -3   1      152.91      156.25      3.66 o 
   5  -3   1       38.34       38.87      3.32 o 
   6  -3   1      286.62      305.14      7.42 o 
   7  -3   1       14.23       13.22      3.24 o 
   8  -3   1       45.67       35.38      5.36 o 
   9  -3   1      128.76      130.36      9.55 o 
  10  -3   1      208.76      231.37     15.12 o 
  -9  -2   1       41.63       38.06      7.35 o 
  -8  -2   1       97.03       97.99     24.52 o 
  -7  -2   1      107.15      107.01     10.14 o 
  -6  -2   1       19.11       17.93      2.88 o 
  -5  -2   1      194.80      203.63      4.65 o 
  -4  -2   1      310.39      342.67      5.18 o 
  -3  -2   1      176.63      188.49      7.09 o 
  -2  -2   1        0.27       -0.13      0.76 o 
  -1  -2   1     1696.27     1733.11     13.06 o 
   0  -2   1     3510.78     3835.98     36.83 o 
   1  -2   1     3116.94     3331.61     44.08 o 
   2  -2   1      145.83      105.62      3.40 o 
   3  -2   1     1148.13     1068.20     11.04 o 
   4  -2   1      240.75      235.96      3.67 o 
   5  -2   1        1.76        2.68      1.05 o 
   6  -2   1      370.81      363.88      7.06 o 
   7  -2   1      120.69      122.07      5.18 o 
   8  -2   1       65.32       71.73      5.03 o 
   9  -2   1        2.10        2.24      3.80 o 
  10  -2   1        8.00        6.77     13.89 o 
  -9  -1   1       17.02       10.56      5.54 o 
  -8  -1   1        1.82        3.65      4.21 o 
  -7  -1   1       28.52       28.59      5.68 o 
  -6  -1   1       10.31       14.53      2.42 o 
  -5  -1   1      639.22      652.26      8.12 o 
  -4  -1   1     1008.62     1047.03     10.08 o 
  -3  -1   1      312.97      331.21      5.05 o 
  -2  -1   1      199.27      207.94      3.12 o 
  -1  -1   1      707.19      743.51      5.84 o 
   1  -1   1     3020.33     2973.92     27.47 o 
   2  -1   1      322.60      352.16      3.62 o 
   3  -1   1      532.59      467.30      5.49 o 
   4  -1   1       37.27       31.42      1.80 o 
   5  -1   1       25.47       33.28      2.12 o 
   6  -1   1       44.25       43.02      3.28 o 
   7  -1   1       58.73       57.22      4.37 o 
   8  -1   1       34.49       36.95      4.39 o 
   9  -1   1       50.49       36.31      6.76 o 
  -9   0   1        2.55       -2.82      5.09 o 
  -8   0   1       43.65       43.66      8.07 o 
  -7   0   1        0.07        4.46      2.29 o 
  -6   0   1      902.35      883.24     12.64 o 
  -5   0   1        0.94        2.32      1.12 o 
  -4   0   1      693.33      730.41      7.33 o 
  -3   0   1       17.56       17.61      1.24 o 
  -2   0   1       10.19        5.38      0.76 o 
  -1   0   1     1576.19     1599.01     11.98 o 
   0   0   1        2.16        0.88      0.18 o 
   1   0   1        9.60       13.35      0.75 o 
   2   0   1     1491.97     1517.65     10.56 o 
   3   0   1       34.05       30.86      1.65 o 
   4   0   1      629.68      631.30      6.92 o 
   5   0   1       59.19       47.48      2.59 o 
   6   0   1       16.87       15.65      2.60 o 
   7   0   1      254.67      227.18     11.67 o 
   8   0   1       49.37       41.20      6.72 o 
   9   0   1      162.43      172.03     11.14 o 
 -10   1   1        8.08        8.15     13.42 o 
  -9   1   1       58.10       68.31      7.27 o 
  -8   1   1       38.43       41.48      4.44 o 
  -7   1   1        6.71        5.84      2.47 o 
  -6   1   1       80.10       75.10      3.91 o 
  -5   1   1      305.24      294.15      5.15 o 
  -4   1   1      427.46      513.10      7.83 o 
  -3   1   1     1065.20     1032.16      8.78 o 
  -2   1   1     3281.61     3477.24     26.50 o 
  -1   1   1      310.55      261.97      3.13 o 
   0   1   1     2074.12     2076.57     36.83 o 
   1   1   1       26.79       20.01      1.08 o 
   2   1   1       29.71       25.14      1.42 o 
   3   1   1       62.03       80.24      2.42 o 
   4   1   1     2677.99     2817.61     26.68 o 
   5   1   1       62.01       66.46      3.15 o 
   6   1   1       44.66       41.84      3.47 o 
   7   1   1        2.10        5.12      3.78 o 
   8   1   1       57.15       48.85      7.19 o 
   9   1   1       34.78       34.74      9.37 o 
 -10   2   1        3.94       -1.19     12.27 o 
  -9   2   1       29.64       21.24      6.26 o 
  -8   2   1       65.88       58.55      4.33 o 
  -7   2   1       25.67       23.19      4.64 o 
  -6   2   1        0.05       -1.14      1.39 o 
  -5   2   1      498.85      483.94      5.79 o 
  -4   2   1      390.07      428.80      5.90 o 
  -3   2   1      171.64      157.98      4.08 o 
  -2   2   1     2950.57     3102.00     26.43 o 
  -1   2   1     6100.26     6312.26     67.22 o 
   0   2   1      211.61      204.38      2.91 o 
   1   2   1       90.82      101.59      1.92 o 
   2   2   1      236.37      231.27      3.66 o 
   3   2   1       59.22       52.35      2.26 o 
   4   2   1        1.68        1.63      1.59 o 
   5   2   1      170.44      185.55      4.89 o 
   6   2   1      166.54      181.02      7.37 o 
   7   2   1       37.05       43.23      8.30 o 
   8   2   1        0.02        7.31      4.69 o 
 -10   3   1       99.72      114.19      9.97 o 
  -9   3   1       14.24        7.70      4.39 o 
  -8   3   1        0.02       -2.53      2.78 o 
  -7   3   1       96.51      108.62      6.25 o 
  -6   3   1      299.42      285.61      7.00 o 
  -5   3   1      234.06      233.58      8.49 o 
  -4   3   1      240.26      316.35      5.89 o 
  -3   3   1      952.17     1010.24     11.56 o 
  -2   3   1       15.68        8.39      1.68 o 
  -1   3   1     1119.26     1172.50     14.29 o 
   0   3   1       16.94       16.39      1.02 o 
   1   3   1       53.40       59.02      2.59 o 
   2   3   1     1291.16     1428.73     11.71 o 
   3   3   1      381.17      428.03      5.92 o 
   4   3   1       30.05       30.94      3.53 o 
   5   3   1      260.08      256.05      7.60 o 
   6   3   1      155.40      169.08      7.63 o 
   7   3   1      102.37      103.50      9.46 o 
   8   3   1      158.64      146.08     10.75 o 
 -10   4   1       52.77       65.96      9.07 o 
  -9   4   1       20.33       18.78      5.22 o 
  -8   4   1       57.86       45.82     14.55 o 
  -7   4   1       11.94        9.21      3.09 o 
  -6   4   1      402.77      402.03      9.18 o 
  -5   4   1      227.77      229.76      5.54 o 
  -4   4   1      148.41      124.28      2.95 o 
  -3   4   1       37.83       26.38      2.08 o 
  -2   4   1      196.51      239.53      4.99 o 
  -1   4   1      121.29      107.18      3.67 o 
   0   4   1       99.23       88.04      2.20 o 
   1   4   1      773.31      758.65      9.08 o 
   2   4   1      135.47      116.01      4.04 o 
   3   4   1       92.31       93.21      3.10 o 
   4   4   1        6.24        6.35      2.31 o 
   5   4   1        1.92        1.88      2.69 o 
   6   4   1      342.84      331.85      9.98 o 
   7   4   1        7.27        2.04      4.17 o 
   8   4   1        4.97       10.79      5.44 o 
 -10   5   1        2.37        6.84      4.75 o 
  -9   5   1      110.24      109.19     10.21 o 
  -8   5   1        0.33       -2.64      5.59 o 
  -7   5   1       83.35       86.96      6.76 o 
  -6   5   1        5.89        8.70      2.45 o 
  -5   5   1      289.75      253.54     12.78 o 
  -4   5   1      268.97      254.34      4.38 o 
  -3   5   1      966.39      981.86     13.50 o 
  -2   5   1      561.69      505.24      8.37 o 
  -1   5   1      398.89      343.23      6.72 o 
   0   5   1       48.07       66.87      2.21 o 
   1   5   1      197.59      227.87      4.18 o 
   2   5   1       76.44       76.76      4.74 o 
   3   5   1      133.89      121.05      5.61 o 
   4   5   1       25.83       22.43      3.51 o 
   5   5   1      358.55      351.36     13.21 o 
   6   5   1        1.28        3.85      3.82 o 
   7   5   1        0.25        3.38      5.44 o 
 -10   6   1       17.23       17.41      5.63 o 
  -9   6   1       10.53       14.55      4.81 o 
  -8   6   1        4.16        3.13      3.31 o 
  -7   6   1       35.02       31.40      3.96 o 
  -6   6   1        5.07        0.65      1.58 o 
  -5   6   1      185.04      189.84      4.70 o 
  -4   6   1        0.04        0.87      1.21 o 
  -3   6   1      205.97      203.34      5.46 o 
  -2   6   1       18.05       25.63      2.57 o 
  -1   6   1      874.24      930.43     13.98 o 
   0   6   1      790.15      766.47      8.84 o 
   1   6   1        4.08        5.35      2.26 o 
   2   6   1      154.97      161.23      6.51 o 
   3   6   1        6.80        6.80      3.59 o 
   4   6   1      165.97      168.72     13.48 o 
   5   6   1       66.84       68.70      7.16 o 
   6   6   1        0.16       -2.16      3.53 o 
  -9   7   1        3.68        1.50      3.19 o 
  -8   7   1      158.84      151.62     10.13 o 
  -7   7   1      208.74      219.94     10.31 o 
  -6   7   1        4.64        3.53      2.01 o 
  -5   7   1     1583.73     1570.70     20.96 o 
  -4   7   1        2.44        0.28      1.68 o 
  -3   7   1        5.82        7.54      2.72 o 
  -2   7   1      159.27      176.56      5.37 o 
  -1   7   1      310.66      334.67      7.86 o 
   0   7   1      584.15      595.27      9.89 o 
   1   7   1        0.07        0.50      2.20 o 
   2   7   1       61.32       64.17      8.05 o 
   3   7   1       37.47       38.16      5.48 o 
   4   7   1      125.61      153.76     23.42 o 
   5   7   1        1.24        4.29      5.25 o 
   6   7   1       50.94       41.66      9.10 o 
  -9   8   1       37.85       38.05      5.75 o 
  -8   8   1        3.44        2.62      4.86 o 
  -7   8   1        4.61        8.32      3.30 o 
  -6   8   1        9.01        8.64      2.39 o 
  -5   8   1      988.42      922.96     21.39 o 
  -4   8   1      217.33      226.36      8.63 o 
  -3   8   1       91.27       93.90      5.16 o 
  -2   8   1        9.88        6.46      2.48 o 
  -1   8   1      458.82      470.97     14.00 o 
   0   8   1      130.07      128.18      8.30 o 
   1   8   1       28.64       16.17     15.11 o 
   2   8   1      184.64      188.54     11.38 o 
   3   8   1      132.87      133.32     12.05 o 
   4   8   1      456.95      521.86     21.01 o 
   5   8   1       20.87       21.05      7.70 o 
  -9   9   1       61.29       71.08      9.90 o 
  -8   9   1      131.23      152.37      8.80 o 
  -7   9   1       77.29       91.26      6.23 o 
  -6   9   1      113.55      102.64      5.66 o 
  -5   9   1      523.65      488.64     18.39 o 
  -4   9   1      395.48      357.41     14.21 o 
  -3   9   1       14.26        7.09      3.22 o 
  -2   9   1        3.12        6.83      3.66 o 
  -1   9   1     1729.14     1684.43     29.88 o 
   0   9   1      276.07      251.33     10.71 o 
   1   9   1       40.20       39.36      9.62 o 
   2   9   1       31.59       17.58      5.88 o 
   3   9   1       47.05       41.63     10.24 o 
   4   9   1        3.94       -0.72      5.30 o 
  -8  10   1      105.13      113.35      8.21 o 
  -7  10   1       14.84       13.78      3.49 o 
  -6  10   1      103.42       91.61      8.48 o 
  -5  10   1       13.46        3.70      3.68 o 
  -4  10   1       42.63       45.70      6.13 o 
  -3  10   1      458.40      506.92     18.55 o 
  -2  10   1      229.54      274.01     14.09 o 
  -1  10   1       61.15       65.23      5.86 o 
   0  10   1       50.56       40.13      6.00 o 
   1  10   1       76.64       74.25     13.28 o 
   2  10   1      640.00      663.63     22.57 o 
   3  10   1       39.64       21.92      6.99 o 
  -7  11   1      195.02      225.80     17.93 o 
  -6  11   1      238.28      229.55     13.19 o 
  -5  11   1       50.61       56.76      7.90 o 
  -4  11   1       13.37        6.79      4.65 o 
  -3  11   1      460.70      431.56     18.05 o 
  -2  11   1       53.65       62.60      5.32 o 
  -1  11   1       43.51       35.63      5.19 o 
   0  11   1       11.69       17.47      5.58 o 
   1  11   1        2.56       37.51     11.03 o 
   2  11   1      122.22      109.75     11.20 o 
  -6  12   1       20.35       27.31      5.91 o 
  -5  12   1       35.81       45.34      6.89 o 
  -4  12   1        9.22        4.66      4.32 o 
  -3  12   1      148.28      127.18     11.46 o 
  -2  12   1       44.29       36.23      5.27 o 
  -1  12   1       31.97       37.60      6.11 o 
   0  12   1        8.75       12.54      4.72 o 
   0 -13   2        0.77      -10.16      9.47 o 
   1 -13   2        0.47       -1.17      4.01 o 
   2 -13   2       37.23       38.71      7.11 o 
  -2 -12   2        3.63       -1.36      2.92 o 
  -1 -12   2       15.73       18.30      5.34 o 
   0 -12   2       55.47       46.85      6.42 o 
   1 -12   2      120.95      111.18     10.13 o 
   2 -12   2      165.83      199.06     11.33 o 
   7 -12   2       88.51       88.12      8.81 o 
  -3 -11   2        3.97        1.16      5.09 o 
  -2 -11   2      299.19      190.39     15.66 o 
  -1 -11   2      301.18      297.74     13.27 o 
   0 -11   2       19.62       21.97      7.20 o 
   1 -11   2        1.48        2.84      3.90 o 
   2 -11   2       21.23       19.26      4.58 o 
   3 -11   2      249.65      249.20     21.94 o 
   4 -11   2        4.52        0.21      6.71 o 
   5 -11   2       39.02       24.25     10.88 o 
   6 -11   2       79.41       79.53      7.29 o 
   7 -11   2      201.85      180.12     11.69 o 
   8 -11   2       31.45       41.99      5.32 o 
  -4 -10   2       16.47       17.94      6.54 o 
  -3 -10   2       17.51       18.54      6.04 o 
  -2 -10   2      133.47      132.08     10.06 o 
  -1 -10   2      326.04      327.88     11.45 o 
   0 -10   2      451.69      453.27     10.90 o 
   1 -10   2      772.33      847.49     57.72 o 
   2 -10   2      554.33      598.52     13.79 o 
   3 -10   2        0.45       -1.80      5.00 o 
   4 -10   2       14.45       26.81      6.71 o 
   5 -10   2        2.92        8.68      2.56 o 
   6 -10   2        0.00       -3.14      2.64 o 
   7 -10   2       14.78       13.34      3.23 o 
   8 -10   2        1.49        6.70      5.76 o 
   9 -10   2      297.20      342.92     13.97 o 
  -5  -9   2      162.67      199.19     14.48 o 
  -4  -9   2       37.65       30.94      7.33 o 
  -3  -9   2       57.51       56.69      7.88 o 
  -2  -9   2       28.90       29.54      4.66 o 
  -1  -9   2      290.21      284.86     12.65 o 
   0  -9   2       11.20        8.86      3.08 o 
   1  -9   2      101.37      118.96      5.33 o 
   2  -9   2      641.97      702.99     23.00 o 
   3  -9   2       14.50        5.09      6.37 o 
   4  -9   2        4.92       15.08      4.62 o 
   5  -9   2      268.90      264.42      7.03 o 
   6  -9   2      766.49      708.35     19.16 o 
   7  -9   2       18.14       16.67      3.37 o 
   8  -9   2       42.90       38.71      8.79 o 
   9  -9   2       18.53        4.88      4.13 o 
  -6  -8   2       30.48       26.94      7.65 o 
  -5  -8   2       53.82       55.93      8.71 o 
  -4  -8   2        0.26       -3.91      3.80 o 
  -3  -8   2      433.90      420.36     17.65 o 
  -2  -8   2     1004.78      961.34     18.36 o 
  -1  -8   2      231.04      226.36      8.39 o 
   0  -8   2       37.86       41.99      4.02 o 
   1  -8   2     1104.73     1586.52     19.44 o 
   2  -8   2      132.29      175.23      8.49 o 
   3  -8   2      369.29      320.91     12.44 o 
   4  -8   2      134.89      144.57      6.65 o 
   5  -8   2        0.22        7.02      3.32 o 
   6  -8   2      725.44      657.99     13.26 o 
   7  -8   2        5.63        4.28      7.05 o 
   8  -8   2      168.24      156.71      8.37 o 
   9  -8   2       28.10       20.55      4.89 o 
  -6  -7   2      133.42      132.67     12.70 o 
  -5  -7   2      184.99      180.62     12.33 o 
  -4  -7   2        9.37        6.64      4.73 o 
  -3  -7   2       15.54       -0.04      2.76 o 
  -2  -7   2       45.34       55.53      5.21 o 
  -1  -7   2        1.72        4.61      2.66 o 
   0  -7   2        0.04        2.06      2.55 o 
   1  -7   2      403.73      595.47      8.93 o 
   2  -7   2      167.98      191.53      8.25 o 
   3  -7   2      331.48      372.41     11.08 o 
   4  -7   2      194.97      201.67      5.39 o 
   5  -7   2       47.41       48.94      3.71 o 
   6  -7   2       10.53        5.54      2.29 o 
   7  -7   2        1.22        1.41      1.91 o 
   8  -7   2       18.27       14.29      3.06 o 
   9  -7   2       35.73       40.83      9.53 o 
  10  -7   2       17.14       16.97      5.36 o 
  -7  -6   2        7.54        3.15      5.53 o 
  -6  -6   2        0.99       -0.28      3.47 o 
  -5  -6   2       27.29       23.85      3.64 o 
  -4  -6   2      703.93      714.34     14.72 o 
  -3  -6   2      651.31      710.42     21.85 o 
  -2  -6   2      178.43      148.38      5.53 o 
  -1  -6   2       38.36       35.01      2.04 o 
   0  -6   2        1.14        2.20      1.76 o 
   1  -6   2       27.53       49.13      4.71 o 
   2  -6   2      519.11      653.05     14.47 o 
   3  -6   2      367.33      377.81     10.83 o 
   4  -6   2      316.13      313.26      6.57 o 
   5  -6   2       12.40       20.52      1.89 o 
   6  -6   2      147.38      161.90     12.17 o 
   7  -6   2      148.04      134.83      8.05 o 
   8  -6   2       40.59       13.78     20.57 o 
   9  -6   2        0.10        2.42      3.65 o 
  10  -6   2       55.37       89.24      9.99 o 
  -8  -5   2        3.00       -2.55      7.72 o 
  -7  -5   2        3.32       -6.73      5.87 o 
  -6  -5   2        3.93        7.73      4.29 o 
  -5  -5   2       82.61       78.96      4.60 o 
  -4  -5   2      165.02      177.07     10.37 o 
  -3  -5   2      332.18      336.06      8.56 o 
  -2  -5   2        0.51        1.69      1.28 o 
  -1  -5   2        9.58       11.80      1.45 o 
   0  -5   2      143.09      139.95      5.86 o 
   1  -5   2      593.42      739.72     14.92 o 
   2  -5   2      191.71      152.87      6.15 o 
   3  -5   2      614.93      603.85      8.84 o 
   4  -5   2      151.80      155.02      3.71 o 
   5  -5   2       41.40       36.00      3.01 o 
   6  -5   2       93.82       80.73      5.80 o 
   8  -5   2        6.62        4.91      3.65 o 
   9  -5   2       43.33       35.70      6.37 o 
  10  -5   2       31.58       37.67     10.08 o 
  -8  -4   2       85.24       79.06     13.30 o 
  -7  -4   2       86.72       79.98     10.17 o 
  -6  -4   2        2.67        5.63      2.85 o 
  -5  -4   2      238.39      234.48      7.42 o 
  -4  -4   2      185.33      176.77      5.20 o 
  -3  -4   2        0.35        2.03      0.98 o 
  -2  -4   2        1.24       -1.30      1.24 o 
  -1  -4   2      611.11      590.62      7.09 o 
   0  -4   2     1320.80     1307.00     15.11 o 
   1  -4   2      294.44      358.04      8.83 o 
   2  -4   2      250.94      214.32      6.12 o 
   3  -4   2      120.56      159.58      4.13 o 
   4  -4   2      356.45      342.87      4.78 o 
   5  -4   2      538.08      516.71      8.36 o 
   6  -4   2       53.47       57.37      4.49 o 
   7  -4   2       69.78       65.55      5.70 o 
   8  -4   2      141.36      145.35      9.65 o 
   9  -4   2        4.37       -0.29      3.73 o 
  10  -4   2      378.06      426.96     19.04 o 
  -8  -3   2        0.05       -6.29      4.03 o 
  -7  -3   2      164.36      157.42     10.44 o 
  -6  -3   2       24.36       12.15      4.85 o 
  -5  -3   2      130.15      121.35      4.71 o 
  -4  -3   2     1093.94     1111.48     11.46 o 
  -3  -3   2      153.45      145.98      3.18 o 
  -2  -3   2      742.07      791.89      6.90 o 
  -1  -3   2      940.81      948.08      9.00 o 
   0  -3   2      759.60      747.22      9.48 o 
   1  -3   2      717.39      765.51      8.87 o 
   2  -3   2     2290.81     2229.04     29.23 o 
   3  -3   2       64.37       74.05      5.01 o 
   4  -3   2      133.89      141.18      3.62 o 
   5  -3   2      324.54      367.42      7.33 o 
   6  -3   2      610.29      605.19      9.83 o 
   7  -3   2        2.54       -0.48      2.52 o 
   8  -3   2      187.26      194.73      9.76 o 
   9  -3   2        0.21        1.41      3.80 o 
  10  -3   2       92.45       59.02      9.94 o 
  -9  -2   2        2.85       -0.69      4.74 o 
  -8  -2   2      119.58      125.95     10.70 o 
  -7  -2   2       27.42       29.72      6.12 o 
  -6  -2   2       25.19       30.52      3.19 o 
  -5  -2   2      109.03      109.11      3.69 o 
  -4  -2   2       46.73       46.14      2.27 o 
  -3  -2   2     1251.57     1247.66     10.90 o 
  -2  -2   2      828.50      799.18      7.22 o 
  -1  -2   2      629.27      634.07      5.59 o 
   0  -2   2      547.41      547.04      6.65 o 
   1  -2   2       25.55       26.84      2.03 o 
   2  -2   2       43.38       38.56      1.69 o 
   3  -2   2      419.44      387.07      5.56 o 
   4  -2   2        0.15       -0.39      0.71 o 
   5  -2   2      104.50      104.46      2.76 o 
   6  -2   2      301.03      299.02      6.57 o 
   7  -2   2        6.16        8.34      2.25 o 
   8  -2   2       29.39       27.22      3.57 o 
   9  -2   2      204.54      199.02      9.76 o 
  -9  -1   2       55.68       45.98      7.55 o 
  -8  -1   2       87.61       76.57      9.17 o 
  -7  -1   2       98.56       80.47      8.95 o 
  -6  -1   2     1426.41     1428.51     14.96 o 
  -5  -1   2        7.77        0.59      1.32 o 
  -4  -1   2       45.30       51.75      2.18 o 
  -3  -1   2     1136.35     1191.41      9.88 o 
  -2  -1   2        1.81        2.80      0.78 o 
  -1  -1   2     3294.16     3345.15     21.26 o 
   0  -1   2     3089.18     2986.64     21.59 o 
   1  -1   2      915.82      862.51      6.58 o 
   2  -1   2     1327.55     1254.34      9.37 o 
   3  -1   2       21.09       15.58      1.43 o 
   4  -1   2       28.98       28.08      1.71 o 
   5  -1   2        4.78        2.46      1.26 o 
   6  -1   2      167.53      173.42      5.50 o 
   7  -1   2      202.01      202.40      7.47 o 
   8  -1   2        0.16        4.70      3.03 o 
   9  -1   2       92.53       96.47     15.73 o 
  -9   0   2       47.13       48.86      8.08 o 
  -8   0   2       38.91       40.61      6.33 o 
  -7   0   2      112.99      109.17      6.02 o 
  -6   0   2       31.11       19.45      2.74 o 
  -5   0   2       19.03       19.50      1.87 o 
  -4   0   2       41.62       42.85      2.14 o 
  -3   0   2      262.10      266.88      3.58 o 
  -2   0   2     3913.75     3957.33     27.10 o 
  -1   0   2      902.53      942.92      8.05 o 
   0   0   2      114.17       92.72      1.53 o 
   1   0   2     1317.91     1175.55      9.26 o 
   2   0   2      902.87      926.08      7.79 o 
   3   0   2        3.79        1.40      0.92 o 
   4   0   2      608.03      613.89      7.19 o 
   5   0   2      678.24      688.34      8.45 o 
   6   0   2      474.52      481.75      9.24 o 
   7   0   2      302.48      299.32     12.37 o 
   8   0   2        0.04        1.42     10.44 o 
   9   0   2        1.20       -0.73      9.15 o 
 -10   1   2       96.42       95.02     18.57 o 
  -9   1   2       19.24       22.66     11.96 o 
  -8   1   2      127.48      128.08      6.57 o 
  -7   1   2        4.26        8.50      3.46 o 
  -6   1   2       81.10       80.35      4.03 o 
  -5   1   2       69.96       67.58      2.93 o 
  -4   1   2        5.87       17.55      1.41 o 
  -3   1   2      777.20      881.75      7.78 o 
  -2   1   2    21741.97    21400.39    157.79 o 
  -1   1   2      203.96      200.54      2.39 o 
   0   1   2     1449.85     1447.40     13.47 o 
   1   1   2     9419.51     9911.79     69.41 o 
   2   1   2     1524.91     1530.94     11.79 o 
   3   1   2      459.14      487.40      5.81 o 
   4   1   2      294.61      275.41      4.73 o 
   5   1   2        6.89        9.46      1.71 o 
   6   1   2      191.45      190.69      7.27 o 
   7   1   2       14.87       14.48      4.94 o 
   8   1   2      110.04      102.64     10.61 o 
   9   1   2       71.90       60.72      8.37 o 
 -10   2   2       47.53       45.96     15.20 o 
  -9   2   2        2.49        3.18      3.91 o 
  -8   2   2       50.23       52.64      6.09 o 
  -7   2   2      300.52      277.11      6.30 o 
  -6   2   2      158.01      153.15      4.38 o 
  -5   2   2     1233.50     1215.01     11.34 o 
  -4   2   2      299.59      297.77      6.88 o 
  -3   2   2     1949.16     2021.11     20.87 o 
  -2   2   2     1870.66     1860.50     15.42 o 
  -1   2   2     2008.84     2017.06     35.19 o 
   0   2   2     3134.98     3094.80     27.47 o 
   1   2   2     4261.81     4339.19     34.93 o 
   2   2   2        5.89        0.58      0.84 o 
   3   2   2       30.34       31.83      2.05 o 
   4   2   2      170.25      185.78      4.60 o 
   5   2   2       22.24       17.59      3.12 o 
   6   2   2       21.07       20.37      4.40 o 
   7   2   2       29.90       24.21      6.31 o 
   8   2   2        6.55        9.15      5.10 o 
 -10   3   2       96.59       97.06     12.34 o 
  -9   3   2      165.41      161.77     11.97 o 
  -8   3   2      341.21      357.43     12.07 o 
  -7   3   2      118.94      115.95      6.56 o 
  -6   3   2      659.48      632.32     10.64 o 
  -5   3   2       43.73       53.32      3.87 o 
  -4   3   2     3766.46     3867.62     38.00 o 
  -3   3   2        0.66        0.66      0.62 o 
  -2   3   2        6.76       11.23      0.99 o 
  -1   3   2      211.42      212.82      3.53 o 
   0   3   2       84.30       78.86      1.95 o 
   1   3   2      224.64      212.25      4.59 o 
   2   3   2      282.92      332.27      4.19 o 
   3   3   2      229.68      260.32      4.70 o 
   4   3   2       33.37       35.31      3.38 o 
   5   3   2      328.92      317.36      8.36 o 
   6   3   2        0.49        2.20      3.29 o 
   7   3   2       68.24       67.22     10.81 o 
   8   3   2      181.55      203.41     24.07 o 
 -10   4   2       12.79        9.56      5.57 o 
  -9   4   2        1.39        2.16      3.77 o 
  -8   4   2        1.58        2.47      3.96 o 
  -7   4   2       30.92       29.77      4.17 o 
  -6   4   2      547.72      553.18     13.35 o 
  -5   4   2       47.67       51.47      3.30 o 
  -4   4   2      119.05      141.48      3.33 o 
  -3   4   2      135.72      139.44      2.91 o 
  -2   4   2      641.55      742.68     11.84 o 
  -1   4   2        1.11        0.65      0.62 o 
   0   4   2      210.73      239.98      3.56 o 
   1   4   2      740.09      705.30      9.86 o 
   2   4   2      937.59      917.94     13.15 o 
   3   4   2        8.19        7.18      1.78 o 
   4   4   2      113.48      121.10      6.08 o 
   5   4   2      106.92       95.07      5.43 o 
   6   4   2       17.91       24.64      4.14 o 
   7   4   2        5.46        3.19      6.51 o 
 -10   5   2       10.58       12.77      6.03 o 
  -9   5   2        3.38       -0.95      3.73 o 
  -8   5   2      107.95      109.75      9.37 o 
  -7   5   2       91.34       85.71      9.67 o 
  -6   5   2      148.56      135.26      6.29 o 
  -5   5   2       58.94       60.59      4.56 o 
  -4   5   2       10.24        7.89      1.22 o 
  -3   5   2       27.44       37.25      3.01 o 
  -2   5   2      397.90      387.18      9.57 o 
  -1   5   2     1843.52     1824.98     19.37 o 
   0   5   2     1380.34     1418.65     14.55 o 
   1   5   2        5.96        5.84      1.54 o 
   2   5   2        2.97        1.51      1.64 o 
   3   5   2      144.12      143.57      8.56 o 
   4   5   2      189.28      245.48      8.52 o 
   5   5   2      216.73      231.70     10.44 o 
   6   5   2      166.15      178.22     11.59 o 
   7   5   2       20.61       20.32      8.09 o 
 -10   6   2        1.86        0.74      4.09 o 
  -9   6   2       41.62       29.63      6.14 o 
  -8   6   2       94.86       89.31     18.05 o 
  -7   6   2       60.76       48.65      5.69 o 
  -6   6   2      842.89      802.80     19.84 o 
  -5   6   2      862.66      860.26     15.56 o 
  -4   6   2      882.98      893.42     13.78 o 
  -3   6   2       56.22       45.27      3.32 o 
  -2   6   2       10.55       11.40      1.79 o 
  -1   6   2       56.35       59.37      2.93 o 
   0   6   2       50.13       66.02      3.26 o 
   1   6   2      417.71      414.05      8.58 o 
   2   6   2      263.23      245.42     16.50 o 
   3   6   2       56.95       68.85      6.57 o 
   4   6   2      139.85      124.07     11.60 o 
   5   6   2        3.53       -2.41      5.21 o 
   6   6   2        3.16       -0.42      4.10 o 
  -9   7   2       58.08       58.70      7.53 o 
  -8   7   2       56.43       61.76      6.86 o 
  -6   7   2      182.97      193.21      7.18 o 
  -5   7   2      508.35      518.55     11.08 o 
  -4   7   2      267.05      249.88      8.90 o 
  -3   7   2      129.03      155.94     16.50 o 
  -2   7   2      291.75      296.34      7.66 o 
  -1   7   2      288.81      285.66      7.75 o 
   0   7   2        4.39        5.20      2.58 o 
   1   7   2       31.17       33.80      5.57 o 
   2   7   2       19.33       19.96      5.59 o 
   3   7   2       14.79       16.11      5.65 o 
   4   7   2        0.07       -1.02      5.22 o 
   5   7   2       16.94       23.00      7.68 o 
  -9   8   2        0.36        4.08      2.96 o 
  -8   8   2        1.96        2.46      2.43 o 
  -7   8   2      183.10      168.11      8.55 o 
  -6   8   2       65.02       71.46      5.84 o 
  -5   8   2      296.26      264.37      8.41 o 
  -4   8   2        2.29        3.56      3.12 o 
  -3   8   2        6.47       12.96      3.74 o 
  -2   8   2      115.97      100.28      7.98 o 
  -1   8   2      788.82      796.80     17.45 o 
   0   8   2      162.17      158.82      8.44 o 
   1   8   2        3.21        5.51      4.33 o 
   2   8   2      211.48      251.91     28.46 o 
   3   8   2       66.29       73.41      9.53 o 
   4   8   2       22.56       13.18      7.38 o 
   5   8   2       12.19       16.84     12.46 o 
  -9   9   2       57.79       72.70     10.39 o 
  -8   9   2       53.11       60.33      6.69 o 
  -7   9   2      113.94      106.55      8.49 o 
  -6   9   2        5.08        2.77      2.24 o 
  -5   9   2      127.94      103.54      5.37 o 
  -4   9   2       83.42       78.49      8.58 o 
  -3   9   2      340.81      347.66     15.40 o 
  -2   9   2       23.09       18.01      3.29 o 
  -1   9   2      729.72      730.59     29.74 o 
   0   9   2        0.41       -3.28      3.19 o 
   1   9   2        0.74       -6.91      5.57 o 
   2   9   2      244.04      233.95     13.75 o 
   3   9   2       43.53       53.37      9.14 o 
   4   9   2        3.21        5.70      7.40 o 
  -8  10   2        4.99       12.08      3.51 o 
  -7  10   2       31.72       36.58      9.22 o 
  -6  10   2       44.33       35.44      4.38 o 
  -5  10   2        1.39       -1.36      2.76 o 
  -4  10   2      157.75      173.35     10.98 o 
  -3  10   2      131.15      104.70      9.03 o 
  -2  10   2      118.59      130.26      6.93 o 
  -1  10   2      268.30      257.00     10.84 o 
   0  10   2       67.12      104.98      9.05 o 
   1  10   2        6.42       -0.24      3.83 o 
   2  10   2       18.78       10.39      6.23 o 
  -7  11   2        3.61       -2.20      2.83 o 
  -6  11   2       89.75       91.19      6.51 o 
  -5  11   2        0.11       -0.15      3.94 o 
  -4  11   2      175.48      175.87     11.97 o 
  -3  11   2      178.90      182.65      7.86 o 
  -2  11   2      103.35      108.40      7.66 o 
  -1  11   2       32.81       27.93      6.30 o 
   0  11   2       23.73       13.45      5.97 o 
   1  11   2       47.23       69.66     13.54 o 
  -5  12   2      187.21      188.12     10.50 o 
  -4  12   2      198.02      220.42      8.79 o 
  -3  12   2        3.36        2.15      3.14 o 
  -2  12   2       31.97       33.55      5.42 o 
  -1  12   2       37.88       47.68      6.78 o 
   0 -13   3       46.90       35.03      6.37 o 
   1 -13   3       33.40       44.11      5.34 o 
   2 -13   3        2.98       -1.19      3.52 o 
  -2 -12   3       54.79       54.53     12.18 o 
  -1 -12   3      108.83       95.34      9.37 o 
   0 -12   3      209.41      222.94     10.99 o 
   1 -12   3       94.09       82.92      9.52 o 
   2 -12   3       59.49       68.19      6.83 o 
   3 -12   3       14.62       16.18      9.09 o 
   4 -12   3       93.91      100.86     18.13 o 
   5 -12   3        6.36       15.42      9.86 o 
   6 -12   3       16.76       14.64      3.47 o 
   7 -12   3       26.68       18.03      5.41 o 
   8 -12   3       95.38       99.94     10.70 o 
  -3 -11   3       61.91       59.72      8.56 o 
  -2 -11   3      139.16      146.81     16.24 o 
  -1 -11   3       91.94      109.72     11.04 o 
   0 -11   3        5.21        2.79      3.05 o 
   1 -11   3       11.27       11.87      4.18 o 
   2 -11   3       23.76       31.48      4.06 o 
   3 -11   3       20.27       27.50      7.63 o 
   4 -11   3       22.92       23.72      7.31 o 
   5 -11   3       25.71       33.27     11.80 o 
   6 -11   3       12.90       15.10      7.88 o 
   7 -11   3        2.04        2.22      4.24 o 
   8 -11   3       32.83       38.42      5.29 o 
  -4 -10   3       88.83       79.97     10.13 o 
  -3 -10   3        6.91        4.12      4.44 o 
  -2 -10   3        2.96        1.63      3.35 o 
  -1 -10   3       97.54       89.66      6.56 o 
   0 -10   3       13.52       11.49      3.03 o 
   1 -10   3       83.34       88.67      6.21 o 
   2 -10   3       44.08       58.44     11.51 o 
   3 -10   3      167.17      166.60     12.92 o 
   4 -10   3       30.46       22.48      9.66 o 
   5 -10   3       32.17       24.91      3.55 o 
   6 -10   3       83.53       80.08     23.63 o 
   7 -10   3       28.63       22.01      3.78 o 
   8 -10   3        4.85        0.69      7.35 o 
   9 -10   3       11.65       15.88      3.35 o 
  -5  -9   3       18.63       13.32      6.04 o 
  -4  -9   3        3.02        2.16      4.23 o 
  -3  -9   3      139.22      130.36      9.74 o 
  -2  -9   3      272.63      264.53      9.80 o 
  -1  -9   3      409.68      391.53     10.77 o 
   0  -9   3      105.43       95.64      9.80 o 
   1  -9   3        1.48       13.92      7.30 o 
   2  -9   3       51.65       60.97      8.96 o 
   3  -9   3       31.66       20.54      7.26 o 
   4  -9   3        0.28       -0.84      4.56 o 
   5  -9   3      340.80      330.67     10.35 o 
   6  -9   3      209.22      230.20     12.91 o 
   7  -9   3       19.96       13.17      3.59 o 
   8  -9   3      105.54      104.24      7.79 o 
   9  -9   3        0.62        3.71      2.35 o 
  -6  -8   3        0.00        6.26      8.84 o 
  -5  -8   3        4.62       -1.36      4.55 o 
  -4  -8   3       18.51       15.64      5.20 o 
  -3  -8   3      435.06      443.65     14.66 o 
  -2  -8   3       31.99       28.74      4.62 o 
  -1  -8   3       71.35       65.80      5.34 o 
   0  -8   3       27.82       31.09      3.32 o 
   1  -8   3      589.12      783.10     17.66 o 
   2  -8   3        2.54       -2.94      4.28 o 
   3  -8   3      713.64      705.03     21.80 o 
   4  -8   3       63.77       60.00      3.26 o 
   5  -8   3      399.59      431.39     35.56 o 
   6  -8   3        6.74       31.59      3.26 o 
   7  -8   3      170.45      160.65      8.25 o 
   8  -8   3        3.78        7.32      3.12 o 
   9  -8   3       50.28       40.03      5.01 o 
  -7  -7   3        3.15        2.07      6.43 o 
  -6  -7   3       47.48       53.59     11.56 o 
  -5  -7   3        0.87       -2.01      4.45 o 
  -4  -7   3      330.52      298.86     23.91 o 
  -3  -7   3     1784.04     1748.02     33.67 o 
  -2  -7   3       81.25       84.50      6.63 o 
  -1  -7   3      639.76      581.47      8.89 o 
   0  -7   3      373.19      341.28      7.30 o 
   1  -7   3     1801.46     1909.77     25.63 o 
   2  -7   3      467.19      569.19     14.66 o 
   3  -7   3      230.47      248.39     15.53 o 
   4  -7   3       27.09       28.24      2.52 o 
   5  -7   3       23.34       13.71      2.87 o 
   6  -7   3        7.21        8.53      2.37 o 
   7  -7   3       63.60       56.96      7.09 o 
   8  -7   3       25.60       24.65      4.67 o 
   9  -7   3       24.46       11.78      4.39 o 
  10  -7   3        8.33        3.39      5.44 o 
  -7  -6   3       10.73        9.97      6.68 o 
  -6  -6   3      182.75      168.20     15.86 o 
  -5  -6   3       32.48       26.34      3.91 o 
  -4  -6   3      588.76      565.70     13.71 o 
  -3  -6   3      837.90      811.13     16.13 o 
  -2  -6   3       44.37       48.56      5.65 o 
  -1  -6   3        8.68       15.48      1.59 o 
   0  -6   3      319.36      315.19      6.49 o 
   1  -6   3       46.24       59.34      2.37 o 
   2  -6   3       21.95       46.24      5.47 o 
   3  -6   3      312.11      270.67      6.58 o 
   4  -6   3      119.28      115.22      4.54 o 
   5  -6   3       58.32       66.14      3.01 o 
   6  -6   3      108.94      116.89      6.74 o 
   7  -6   3      468.68      452.80     24.70 o 
   8  -6   3      125.77      115.50      7.59 o 
   9  -6   3       10.77        9.44      4.01 o 
  10  -6   3       55.92       72.43     13.35 o 
  -8  -5   3        5.55        4.26      5.02 o 
  -7  -5   3        2.05       -2.02      3.90 o 
  -6  -5   3        0.72       -1.60      2.87 o 
  -5  -5   3       60.26       58.69      4.27 o 
  -4  -5   3      172.72      190.65      5.86 o 
  -3  -5   3       47.71       47.60      4.03 o 
  -2  -5   3      193.09      220.43      6.00 o 
  -1  -5   3      290.59      307.22      5.02 o 
   0  -5   3     3388.35     3688.48     49.75 o 
   1  -5   3     1052.86     1243.89     14.54 o 
   2  -5   3       45.89       74.40      3.18 o 
   3  -5   3       34.18       47.49      3.25 o 
   4  -5   3      853.32      846.51      9.92 o 
   5  -5   3       67.15       68.07      3.71 o 
   6  -5   3      643.08      677.26     15.49 o 
   7  -5   3      754.83      758.00     20.57 o 
   8  -5   3      907.86      905.79     19.99 o 
   9  -5   3        4.06        7.93      4.51 o 
  10  -5   3      117.98      119.80     11.82 o 
  -8  -4   3       63.23       51.99      8.18 o 
  -7  -4   3       84.49      104.32      9.61 o 
  -6  -4   3       79.30       78.98      5.85 o 
  -5  -4   3      668.74      672.00     11.01 o 
  -4  -4   3        7.17        4.21      2.48 o 
  -3  -4   3        9.88       10.92      1.16 o 
  -2  -4   3      763.68      802.44     11.03 o 
  -1  -4   3      119.36       92.84      5.08 o 
   0  -4   3      700.86      682.43      9.50 o 
   1  -4   3      906.23      881.65     10.87 o 
   2  -4   3      757.08      753.79     11.81 o 
   3  -4   3      914.45      870.89     10.53 o 
   4  -4   3     1765.57     1774.88     14.69 o 
   5  -4   3       67.53       80.89      3.82 o 
   6  -4   3      191.31      198.83      6.19 o 
   7  -4   3      207.89      205.29      8.34 o 
   8  -4   3       48.16       42.55      6.59 o 
   9  -4   3        4.17        8.35      4.46 o 
  10  -4   3        9.91        8.85      5.46 o 
  -8  -3   3       16.65       10.66      5.34 o 
  -7  -3   3       96.40       99.16      9.50 o 
  -6  -3   3      504.66      487.74     11.63 o 
  -5  -3   3      274.60      290.12      5.93 o 
  -4  -3   3      108.32      101.41      3.54 o 
  -3  -3   3      356.37      349.52      4.94 o 
  -2  -3   3      714.53      763.82      7.30 o 
  -1  -3   3     2117.45     2183.60     21.15 o 
   0  -3   3     3618.24     3588.09     37.27 o 
   1  -3   3     1766.64     1722.63     35.94 o 
   2  -3   3     2689.02     2545.28     33.94 o 
   3  -3   3      302.95      270.98      7.81 o 
   4  -3   3       38.20       36.80      2.68 o 
   5  -3   3       15.24       13.22      2.17 o 
   6  -3   3      147.57      134.18      5.58 o 
   7  -3   3        2.04       -1.64      2.10 o 
   8  -3   3       23.04       20.43      4.78 o 
   9  -3   3       96.65       94.94      8.79 o 
  -9  -2   3       14.94       12.87      5.30 o 
  -8  -2   3       84.49       93.95      9.59 o 
  -7  -2   3       86.84       85.35      8.37 o 
  -6  -2   3      389.37      369.12      8.08 o 
  -5  -2   3      431.14      440.17      6.23 o 
  -4  -2   3      254.56      243.74      4.31 o 
  -3  -2   3     1137.39     1159.39      9.97 o 
  -2  -2   3       40.39       30.52      1.50 o 
  -1  -2   3      210.38      209.38      2.72 o 
   0  -2   3       72.08       73.47      1.51 o 
   1  -2   3      484.94      464.58      4.69 o 
   2  -2   3      363.50      328.38      3.79 o 
   3  -2   3      273.61      266.56      3.17 o 
   4  -2   3      339.32      319.14      4.03 o 
   5  -2   3      423.73      437.61      6.71 o 
   6  -2   3      233.07      228.85      6.06 o 
   7  -2   3        0.74        0.49      2.01 o 
   8  -2   3      328.70      338.61      9.57 o 
   9  -2   3      102.08      110.44     10.49 o 
  -9  -1   3      100.15      126.59     10.87 o 
  -8  -1   3       16.11       11.95      4.84 o 
  -7  -1   3      438.27      409.06     17.03 o 
  -6  -1   3        2.68       -1.74      2.34 o 
  -5  -1   3        3.46        2.20      1.41 o 
  -4  -1   3        3.94        0.74      0.92 o 
  -3  -1   3     1848.94     1975.48     14.73 o 
  -2  -1   3        2.37        1.91      0.82 o 
  -1  -1   3      506.35      494.93      4.85 o 
   0  -1   3     1517.77     1458.58     11.75 o 
   1  -1   3    24320.44    23942.37    159.05 o 
   2  -1   3      182.95      189.31      2.88 o 
   3  -1   3      114.90      123.82      2.74 o 
   4  -1   3       91.91       73.45      3.05 o 
   5  -1   3      457.06      452.87      6.16 o 
   6  -1   3      483.27      487.02      9.25 o 
   7  -1   3      216.47      227.91      8.03 o 
   8  -1   3       69.44       68.85      7.89 o 
   9  -1   3      139.34      168.58     10.42 o 
  -9   0   3       18.09       13.41      5.40 o 
  -8   0   3       29.27       23.17      4.25 o 
  -7   0   3      501.51      509.00     17.53 o 
  -6   0   3      362.64      364.44      7.61 o 
  -5   0   3        0.02        0.75      1.15 o 
  -4   0   3      829.95      958.73      8.85 o 
  -3   0   3      139.87      158.41      3.04 o 
  -2   0   3     2910.94     2972.56     25.40 o 
  -1   0   3      644.15      593.59      6.13 o 
   0   0   3      211.10      219.98      2.94 o 
   1   0   3    27013.58    26334.54    174.76 o 
   2   0   3     2182.41     2206.74     16.88 o 
   3   0   3      505.89      535.78      6.12 o 
   4   0   3       64.14       52.13      2.32 o 
   5   0   3      201.97      196.29      4.59 o 
   6   0   3       51.97       49.85      4.18 o 
   7   0   3       21.92        9.68      4.62 o 
   8   0   3       27.64       35.88      6.37 o 
   9   0   3       94.93       89.75      9.24 o 
 -10   1   3       75.88       66.78     16.78 o 
  -9   1   3       24.05       20.92      4.89 o 
  -8   1   3      311.23      283.81      8.75 o 
  -7   1   3        8.92        5.23      2.22 o 
  -6   1   3        0.03        0.52      1.56 o 
  -5   1   3      137.32      131.98      3.55 o 
  -4   1   3     1961.58     2138.43     16.93 o 
  -3   1   3     3567.48     3656.42     25.83 o 
  -2   1   3      153.62      117.96      2.24 o 
  -1   1   3       98.91      107.15      2.02 o 
   0   1   3      133.93      117.68      2.77 o 
   1   1   3     1359.68     1321.25     11.33 o 
   2   1   3      211.30      241.32      3.88 o 
   3   1   3      679.42      672.71      7.27 o 
   4   1   3        0.15        1.83      1.21 o 
   5   1   3       77.16       72.24      3.48 o 
   6   1   3       30.34       32.22      4.57 o 
   7   1   3      182.57      185.14     10.87 o 
   8   1   3       64.88       73.08      8.56 o 
 -10   2   3       15.14       10.86     12.15 o 
  -9   2   3       10.75       11.79      4.60 o 
  -8   2   3        0.13       -1.14      3.18 o 
  -7   2   3       43.29       46.61      4.14 o 
  -6   2   3      327.23      306.15      6.07 o 
  -5   2   3     1079.80     1094.83     10.54 o 
  -4   2   3      549.86      583.53      9.16 o 
  -3   2   3      640.66      692.28      9.26 o 
  -2   2   3        0.01       -0.93      0.76 o 
  -1   2   3      539.36      486.33     10.18 o 
   0   2   3      436.19      406.27      7.46 o 
   1   2   3      185.82      208.48      4.67 o 
   2   2   3     1119.75     1175.52     10.65 o 
   3   2   3        0.55       -1.25      1.01 o 
   4   2   3      272.60      270.48      5.57 o 
   5   2   3      234.42      258.49     16.88 o 
   6   2   3        0.48       -4.43      4.90 o 
   7   2   3       15.97       16.34      5.46 o 
   8   2   3       78.12       88.37     16.25 o 
 -10   3   3      153.26      178.61     21.10 o 
  -9   3   3       23.19       36.77      7.53 o 
  -8   3   3      110.75      114.88     10.15 o 
  -7   3   3       10.36        7.17      2.74 o 
  -6   3   3      139.47      134.62      5.00 o 
  -5   3   3      166.91      158.94      5.79 o 
  -4   3   3      505.36      578.70      8.89 o 
  -3   3   3      206.46      200.05      3.55 o 
  -2   3   3      338.59      334.97      4.75 o 
  -1   3   3      239.26      227.75      4.36 o 
   0   3   3      234.82      238.08      5.75 o 
   1   3   3      333.44      326.83      7.80 o 
   2   3   3       19.63       16.10      1.26 o 
   3   3   3       20.47       17.18      2.41 o 
   4   3   3      190.84      208.68      9.81 o 
   5   3   3       18.85       14.74      4.20 o 
   6   3   3       96.39       97.99      7.48 o 
   7   3   3       66.30       67.65      8.10 o 
   8   3   3       29.31       17.15     10.62 o 
 -10   4   3        2.66        4.17      4.89 o 
  -9   4   3        0.17        4.24      4.14 o 
  -8   4   3        2.89        3.65      4.17 o 
  -7   4   3       83.61       75.80      6.41 o 
  -6   4   3      220.01      209.88     10.50 o 
  -5   4   3     1226.16     1272.72     18.99 o 
  -4   4   3      313.53      314.22      5.02 o 
  -3   4   3        0.26        0.35      0.70 o 
  -2   4   3      323.97      368.94      5.34 o 
  -1   4   3      427.63      466.30     16.95 o 
   0   4   3      676.41      700.14      8.85 o 
   1   4   3        2.65        5.82      1.54 o 
   2   4   3      520.48      509.01      9.38 o 
   3   4   3       15.27       11.60      2.00 o 
   4   4   3      161.40      157.06      5.70 o 
   5   4   3        0.13        1.94      2.40 o 
   6   4   3      201.32      196.95     12.01 o 
   7   4   3       29.90       27.34      5.74 o 
 -10   5   3       78.35       91.87     10.54 o 
  -9   5   3       95.23      116.04     10.64 o 
  -8   5   3      150.82      148.71      9.62 o 
  -7   5   3      275.45      268.21     20.68 o 
  -6   5   3      398.26      387.36     10.88 o 
  -5   5   3      158.19      154.54      6.94 o 
  -4   5   3       11.83       12.29      2.50 o 
  -3   5   3       19.73       27.94      2.23 o 
  -2   5   3      892.10      928.02     12.01 o 
  -1   5   3      263.97      231.91      7.10 o 
   0   5   3       12.09       18.82      2.00 o 
   1   5   3       11.12       12.92      2.65 o 
   2   5   3      190.94      201.95      8.21 o 
   3   5   3       63.92       47.63      7.51 o 
   4   5   3      345.61      315.78     14.67 o 
   5   5   3       37.95       57.54      9.99 o 
   6   5   3      304.15      323.30     19.56 o 
  -9   6   3      100.23      107.86     12.33 o 
  -8   6   3       24.08       21.09      4.71 o 
  -7   6   3      187.02      184.75      7.96 o 
  -6   6   3       24.38       22.17      3.34 o 
  -5   6   3      166.33      172.42      6.30 o 
  -4   6   3      298.32      298.74     10.26 o 
  -3   6   3      137.29      122.00      5.01 o 
  -2   6   3      156.29      168.88      4.32 o 
  -1   6   3      103.63      109.90      4.87 o 
   0   6   3       67.49       64.36      4.58 o 
   1   6   3      859.68      809.44     16.49 o 
   2   6   3        5.17        7.62      4.52 o 
   3   6   3       20.07       10.02      8.61 o 
   4   6   3       14.57        8.14      7.16 o 
   5   6   3       86.92      109.99     12.24 o 
   6   6   3        1.99        2.41      5.36 o 
  -9   7   3       12.13        4.64      7.14 o 
  -8   7   3       17.45       22.26      4.48 o 
  -7   7   3      204.18      218.91     10.11 o 
  -6   7   3        7.71        7.09      7.06 o 
  -5   7   3      111.21      102.17     14.05 o 
  -4   7   3        8.97        9.84      2.45 o 
  -3   7   3       87.10       99.18      4.91 o 
  -2   7   3      261.94      258.86      8.25 o 
  -1   7   3       45.62       40.78      4.52 o 
   0   7   3        1.32       -2.49      2.74 o 
   1   7   3       79.67       85.06      8.26 o 
   2   7   3      152.48      134.93     15.83 o 
   3   7   3        8.72        7.76      5.21 o 
   4   7   3        0.53       -0.25      5.22 o 
   5   7   3       77.35      119.53     19.60 o 
  -9   8   3       39.51       44.27      6.48 o 
  -8   8   3       60.14       69.82      7.39 o 
  -7   8   3      223.97      220.47     10.14 o 
  -6   8   3       62.21       54.50      5.67 o 
  -5   8   3        4.91        2.48      2.16 o 
  -4   8   3       25.12       22.16      3.11 o 
  -3   8   3       24.90       21.57      3.04 o 
  -2   8   3        2.53        0.24      2.08 o 
  -1   8   3      111.79      116.32      6.97 o 
   0   8   3        0.91       -4.29      3.99 o 
   1   8   3       26.28       19.54      6.09 o 
   2   8   3        3.63        1.70      6.06 o 
   3   8   3        0.56        5.17      5.92 o 
   4   8   3        1.80        3.36      6.10 o 
  -8   9   3       26.60       29.76      5.47 o 
  -7   9   3       49.53       59.20     13.74 o 
  -6   9   3       16.28       21.28      7.64 o 
  -5   9   3       13.33       10.87      5.52 o 
  -4   9   3      170.72      178.75      7.33 o 
  -3   9   3      279.43      278.51     16.25 o 
  -2   9   3        2.24        0.71      7.49 o 
  -1   9   3      248.84      265.35     11.07 o 
   0   9   3       91.62       59.51     26.24 o 
   1   9   3       99.20      100.21     21.14 o 
   2   9   3       78.90       68.18     21.93 o 
   3   9   3       39.74       32.75     12.18 o 
  -8  10   3       11.45        5.72      2.67 o 
  -7  10   3       14.65       11.49      3.62 o 
  -6  10   3        2.57        4.76      7.17 o 
  -5  10   3        0.06       -4.04      2.32 o 
  -4  10   3       61.47       55.62      5.29 o 
  -3  10   3      343.76      327.93     10.96 o 
  -2  10   3        6.02        3.39      4.45 o 
  -1  10   3       87.16       86.86     15.05 o 
   0  10   3        0.03        5.14      7.24 o 
   1  10   3       72.08       65.00     19.72 o 
   2  10   3        4.52        9.71      5.90 o 
  -6  11   3       75.50       86.61      7.78 o 
  -5  11   3      466.27      466.80     18.94 o 
  -4  11   3       62.81       67.82      6.33 o 
  -3  11   3        2.10        4.72      3.31 o 
  -2  11   3      123.87      117.36      8.34 o 
  -1  11   3        4.08        7.33      3.86 o 
   0  11   3      133.24      168.08     12.00 o 
  -4  12   3       17.83       20.12      5.34 o 
  -3  12   3        1.59        0.17      3.45 o 
   2 -14   4        0.02        0.13      3.76 o 
  -1 -13   4       65.31       67.60      8.30 o 
   0 -13   4       39.75       45.79      6.80 o 
   1 -13   4       24.51       21.73      6.38 o 
   2 -13   4        2.88        5.08      3.52 o 
   4 -13   4       43.48       65.85     15.75 o 
   5 -13   4      149.60      213.94     27.68 o 
   6 -13   4       63.44       90.33     19.62 o 
   7 -13   4        5.41        3.36      3.88 o 
  -2 -12   4       25.83       17.12      5.59 o 
  -1 -12   4       39.35       29.25      5.98 o 
   0 -12   4       51.51       42.15      6.14 o 
   1 -12   4       67.47       77.04      7.82 o 
   2 -12   4      188.85      256.63     20.39 o 
   3 -12   4      162.89      157.17     21.22 o 
   4 -12   4       11.00        6.56      9.60 o 
   5 -12   4      167.58      167.74     23.30 o 
   6 -12   4       30.87       21.23      4.15 o 
   7 -12   4       83.14       87.25      9.44 o 
   8 -12   4      156.52      157.75     14.96 o 
  -3 -11   4       16.85       13.95      5.89 o 
  -2 -11   4       30.33       21.78      8.41 o 
  -1 -11   4       48.48       58.60      8.27 o 
   0 -11   4        1.15        0.60      2.77 o 
   1 -11   4       16.93       13.68      3.89 o 
   2 -11   4       43.98       51.09      9.56 o 
   3 -11   4      585.40      581.36     23.25 o 
   4 -11   4        3.32       -1.94      7.41 o 
   5 -11   4      159.28      184.79     23.07 o 
   6 -11   4       21.63       33.64      5.45 o 
   7 -11   4       34.75       52.78      6.20 o 
   8 -11   4        8.84        9.56      4.92 o 
  -4 -10   4       61.99       65.47      8.50 o 
  -3 -10   4        4.41        4.87      4.21 o 
  -2 -10   4        0.00        0.16      2.96 o 
  -1 -10   4       43.69       51.27      5.72 o 
   0 -10   4     1144.55     1114.06     18.53 o 
   1 -10   4        6.21        1.73      2.69 o 
   2 -10   4       11.92       12.60      8.69 o 
   3 -10   4      766.57      772.35     25.96 o 
   4 -10   4       21.92       10.00      4.84 o 
   5 -10   4       60.95       49.53      5.40 o 
   6 -10   4       30.10       24.06     12.68 o 
   7 -10   4       63.59       57.28      7.96 o 
   8 -10   4      335.33      342.38     12.87 o 
   9 -10   4       78.56       80.22      7.92 o 
  -5  -9   4       11.99        7.94      4.98 o 
  -4  -9   4       43.30       50.22      7.31 o 
  -3  -9   4        6.07        2.19      3.87 o 
  -2  -9   4        0.07       -3.94      3.40 o 
  -1  -9   4      442.87      448.32     11.49 o 
   0  -9   4     1198.25     1188.49     23.69 o 
   1  -9   4       43.07       50.64      3.99 o 
   2  -9   4      182.93      179.98     13.65 o 
   3  -9   4      328.25      297.55     16.53 o 
   4  -9   4       22.83       16.72      5.16 o 
   5  -9   4       19.74       27.17      3.81 o 
   6  -9   4       21.36       19.77      2.84 o 
   7  -9   4      574.73      613.25     16.38 o 
   8  -9   4       25.49       34.15      5.88 o 
   9  -9   4       10.17       15.59      7.39 o 
  -6  -8   4       11.63       17.34      6.53 o 
  -5  -8   4       59.18       68.08     11.59 o 
  -4  -8   4       57.76       60.21      9.46 o 
  -3  -8   4      662.77      652.94     20.24 o 
  -2  -8   4        0.67       -0.28      2.87 o 
  -1  -8   4      361.71      361.18     14.87 o 
   0  -8   4      257.83      236.60      7.13 o 
   1  -8   4       22.29       19.42      2.43 o 
   2  -8   4      678.73      723.40     23.15 o 
   3  -8   4      276.37      292.77     25.65 o 
   4  -8   4      274.01      301.84     11.22 o 
   5  -8   4      241.99      245.97      9.13 o 
   6  -8   4      570.15      554.09     13.04 o 
   7  -8   4      124.37      123.47      7.41 o 
   8  -8   4       17.24       16.90      5.73 o 
   9  -8   4       47.79       48.75      7.09 o 
  -7  -7   4       86.68       91.57     13.54 o 
  -6  -7   4       32.75       37.57      5.87 o 
  -5  -7   4       19.20       24.31      6.47 o 
  -4  -7   4      426.47      415.20     16.21 o 
  -3  -7   4      136.15      143.57      9.67 o 
  -2  -7   4      106.52      101.97      6.14 o 
  -1  -7   4      271.63      254.10      6.65 o 
   0  -7   4      156.34      157.60      5.10 o 
   1  -7   4      981.74      926.20     12.83 o 
   2  -7   4      119.44      164.42      4.01 o 
   3  -7   4      399.77      385.73     13.31 o 
   4  -7   4       28.00       31.84      4.86 o 
   5  -7   4       22.12       15.33      2.16 o 
   6  -7   4      489.55      481.58     12.06 o 
   7  -7   4      650.64      609.06     17.24 o 
   8  -7   4       96.98       93.88      8.69 o 
   9  -7   4        0.19       -1.38      2.29 o 
  -7  -6   4       26.82       34.24      8.87 o 
  -6  -6   4        8.20        8.11      3.34 o 
  -5  -6   4      520.94      465.99     13.61 o 
  -4  -6   4      697.68      676.95     14.16 o 
  -3  -6   4      152.54      152.19      6.33 o 
  -2  -6   4      455.28      487.28      9.18 o 
  -1  -6   4        2.79        3.36      1.61 o 
   0  -6   4      856.30      998.76     13.85 o 
   1  -6   4      505.92      611.09      9.23 o 
   2  -6   4      725.24      739.69     12.43 o 
   3  -6   4     1778.45     1784.58     24.73 o 
   4  -6   4      164.97      171.00      4.63 o 
   5  -6   4       49.50       56.84      5.02 o 
   6  -6   4        2.47       -0.08      1.90 o 
   7  -6   4       42.95       46.93     12.31 o 
   8  -6   4       45.02       42.69      6.27 o 
   9  -6   4       68.45       74.62      8.64 o 
  -8  -5   4       33.37       24.30      7.09 o 
  -7  -5   4      280.00      290.50     12.86 o 
  -6  -5   4      619.88      627.99     11.98 o 
  -5  -5   4      836.91      830.01     14.85 o 
  -4  -5   4      497.80      478.14      8.08 o 
  -3  -5   4       25.16       24.32      4.01 o 
  -2  -5   4      382.18      426.43      7.73 o 
  -1  -5   4        0.32        3.58      0.93 o 
   0  -5   4      398.23      370.79      8.02 o 
   1  -5   4      333.37      307.72      5.85 o 
   2  -5   4      305.34      290.48      6.86 o 
   3  -5   4      207.93      219.28      6.79 o 
   4  -5   4       20.87       23.31      1.92 o 
   5  -5   4        9.45       13.17      2.10 o 
   6  -5   4       41.16       36.29      4.17 o 
   7  -5   4       14.91       15.48      4.06 o 
   8  -5   4      190.23      192.81     11.04 o 
   9  -5   4       94.66       81.06      9.36 o 
  -8  -4   4        5.46        2.06      4.76 o 
  -7  -4   4       76.79       84.13      8.78 o 
  -6  -4   4      401.94      411.47      9.58 o 
  -5  -4   4      111.88       98.29      5.65 o 
  -4  -4   4      159.47      142.82      4.89 o 
  -3  -4   4       27.09       23.39      1.54 o 
  -2  -4   4       33.09       52.87      2.72 o 
  -1  -4   4      160.78      164.16      3.66 o 
   0  -4   4      545.78      528.46      6.24 o 
   1  -4   4      594.37      546.10     10.59 o 
   2  -4   4      185.41      188.62      3.62 o 
   3  -4   4      292.07      237.78      3.82 o 
   4  -4   4       42.74       56.02      2.77 o 
   5  -4   4      375.09      368.28     13.44 o 
   6  -4   4        9.62        9.95      5.23 o 
   7  -4   4       19.90       24.24      4.40 o 
   8  -4   4      419.59      438.26     13.69 o 
   9  -4   4       59.07       58.41      8.36 o 
  -8  -3   4        0.05       -7.58      9.39 o 
  -7  -3   4      105.07       95.71     10.01 o 
  -6  -3   4       23.39       23.84      3.63 o 
  -5  -3   4      201.21      196.16      5.91 o 
  -4  -3   4      476.02      435.61      6.24 o 
  -3  -3   4      480.18      465.53      6.45 o 
  -2  -3   4     1079.08     1096.93      9.15 o 
  -1  -3   4      604.70      594.04      5.67 o 
   0  -3   4      686.74      619.19      6.27 o 
   1  -3   4      210.95      210.79      3.30 o 
   2  -3   4       84.45       75.01      2.54 o 
   3  -3   4     2046.43     2075.72     20.68 o 
   4  -3   4       15.84       17.48      1.59 o 
   5  -3   4        4.93        4.54      1.32 o 
   6  -3   4       92.46       91.12      6.74 o 
   7  -3   4      198.52      207.90      7.22 o 
   8  -3   4      484.84      499.60     15.57 o 
   9  -3   4       57.35       45.24      6.91 o 
  -9  -2   4       58.88       61.73      8.40 o 
  -8  -2   4       25.53       17.92      7.41 o 
  -7  -2   4       33.28       33.29      6.26 o 
  -6  -2   4      477.56      482.81     11.48 o 
  -5  -2   4      131.97      136.46      3.89 o 
  -4  -2   4      193.06      191.39      3.99 o 
  -3  -2   4     1148.37     1167.67     10.11 o 
  -2  -2   4      249.19      205.99      3.21 o 
  -1  -2   4        4.03        1.94      0.86 o 
   0  -2   4      395.83      369.11      3.84 o 
   1  -2   4      105.52      113.29      2.18 o 
   2  -2   4      659.24      638.72      5.66 o 
   3  -2   4      282.10      325.00      4.16 o 
   4  -2   4      773.77      707.78      7.34 o 
   5  -2   4       63.72       64.62      3.23 o 
   6  -2   4       60.12       58.62      3.52 o 
   7  -2   4        5.19        2.90      2.43 o 
   8  -2   4       83.93       91.66      6.07 o 
   9  -2   4        2.22        5.19      4.81 o 
  -9  -1   4      191.63      204.92     12.23 o 
  -8  -1   4        0.27       -2.50      4.79 o 
  -7  -1   4       36.77       36.54      8.87 o 
  -6  -1   4       16.57       14.50      2.51 o 
  -5  -1   4       40.40       30.29      2.17 o 
  -4  -1   4      463.49      456.31      6.20 o 
  -3  -1   4      862.51      932.85      9.02 o 
  -2  -1   4       37.78       40.17      1.80 o 
  -1  -1   4       20.79       29.48      2.28 o 
   0  -1   4     3210.73     3113.85     23.77 o 
   1  -1   4     2681.28     2680.67     19.71 o 
   2  -1   4      337.71      410.13      5.33 o 
   3  -1   4       14.16        9.21      1.25 o 
   4  -1   4        1.00        2.80      1.11 o 
   5  -1   4       16.42       18.28      2.05 o 
   6  -1   4      353.09      341.12      7.83 o 
   7  -1   4      210.00      210.81     10.24 o 
   8  -1   4       52.10       46.01      6.65 o 
   9  -1   4        4.77        8.10      4.78 o 
  -9   0   4       25.56       26.49      5.64 o 
  -8   0   4      273.30      294.54     10.38 o 
  -7   0   4      104.52      126.85     13.43 o 
  -6   0   4        0.04        0.80      1.75 o 
  -5   0   4        0.93       -0.26      1.19 o 
  -4   0   4      325.97      351.75      5.18 o 
  -3   0   4      240.43      215.58      3.62 o 
  -2   0   4        2.78        3.53      0.89 o 
  -1   0   4      549.94      551.11      6.16 o 
   0   0   4      801.51      781.29      7.42 o 
   1   0   4     2843.12     2884.31     22.68 o 
   2   0   4        4.97        8.73      1.15 o 
   3   0   4       83.96       94.49      2.97 o 
   4   0   4       33.88       38.85      2.17 o 
   5   0   4      399.30      407.10      6.66 o 
   6   0   4       15.58       16.02      2.77 o 
   7   0   4       55.82       60.83      7.24 o 
   8   0   4       34.97       29.47      6.22 o 
   9   0   4       27.31       23.24      9.71 o 
  -9   1   4       25.92       29.25      4.83 o 
  -8   1   4        6.46        0.04      2.37 o 
  -7   1   4        1.28       -0.18      1.93 o 
  -6   1   4       24.69       26.31      2.64 o 
  -5   1   4        1.43       -0.16      1.28 o 
  -4   1   4       46.08       53.27      2.44 o 
  -3   1   4      732.89      741.75      7.83 o 
  -2   1   4      178.82      182.68      3.28 o 
  -1   1   4      560.82      506.91      5.51 o 
   0   1   4      956.66      957.47      8.51 o 
   1   1   4      646.19      731.93     12.31 o 
   2   1   4        0.20       -0.01      0.89 o 
   3   1   4       45.38       41.45      2.57 o 
   4   1   4        9.39        8.92      1.76 o 
   5   1   4      580.18      569.39      9.35 o 
   6   1   4       52.09       61.23      7.06 o 
   7   1   4      167.93      166.34     11.47 o 
   8   1   4       10.16       11.53      7.18 o 
 -10   2   4       28.65       13.85     11.69 o 
  -9   2   4        6.70        7.98      4.20 o 
  -8   2   4       33.95       26.78      5.00 o 
  -7   2   4        0.04        1.74      1.94 o 
  -6   2   4       79.22       93.53      4.95 o 
  -5   2   4      464.47      499.09      7.61 o 
  -4   2   4     4723.79     4860.41     47.52 o 
  -3   2   4      276.55      310.18      6.55 o 
  -2   2   4       20.32       27.72      1.94 o 
  -1   2   4      609.84      572.72      9.78 o 
   0   2   4     2214.60     2222.50     19.46 o 
   1   2   4       95.85       99.38      2.48 o 
   2   2   4       29.04       42.09      2.14 o 
   3   2   4      352.05      359.94      5.77 o 
   4   2   4       16.55       13.79      2.40 o 
   5   2   4       38.06       37.30      3.83 o 
   6   2   4      247.06      248.75     11.64 o 
   7   2   4      188.63      193.36     11.25 o 
   8   2   4       51.30       58.49     11.96 o 
 -10   3   4        5.35        2.63      4.91 o 
  -9   3   4      251.11      263.20     14.26 o 
  -8   3   4       38.76       44.78      9.48 o 
  -7   3   4       23.87       19.98      3.25 o 
  -6   3   4      335.72      386.75      8.33 o 
  -5   3   4     1148.28     1194.85     16.02 o 
  -4   3   4      477.46      470.75      8.04 o 
  -3   3   4       45.11       26.14      2.00 o 
  -2   3   4      167.70      139.16      4.50 o 
  -1   3   4       90.24       83.17      3.63 o 
   0   3   4      210.31      241.35      9.33 o 
   1   3   4      281.02      279.34      4.62 o 
   2   3   4      936.51      941.58      9.75 o 
   3   3   4      185.87      176.17      6.95 o 
   4   3   4        3.22        0.07      2.03 o 
   5   3   4        5.45        6.19      2.71 o 
   6   3   4       20.31       26.66      5.57 o 
   7   3   4        1.51        4.00      6.96 o 
 -10   4   4        2.87       -2.73      4.81 o 
  -9   4   4       10.18        8.37      4.79 o 
  -8   4   4       35.37       32.26      6.03 o 
  -7   4   4       47.17       41.46      4.92 o 
  -6   4   4     1899.26     1926.70     39.40 o 
  -5   4   4        9.88       12.18      3.57 o 
  -4   4   4      149.08      146.58      4.26 o 
  -3   4   4      161.25      165.70      3.34 o 
  -2   4   4      508.95      571.90      8.77 o 
  -1   4   4      618.70      597.86     10.73 o 
   0   4   4       30.75       37.31      4.62 o 
   1   4   4        0.05        1.69      1.31 o 
   2   4   4      258.21      268.04      6.76 o 
   3   4   4      238.39      213.59      6.82 o 
   4   4   4       29.96       14.92      3.27 o 
   5   4   4       20.99       18.84      3.65 o 
   6   4   4       63.24       77.56      7.49 o 
   7   4   4       13.48       19.42      5.34 o 
  -9   5   4       75.69       87.62      9.61 o 
  -8   5   4      226.60      233.63     12.08 o 
  -7   5   4       43.93       39.89      6.24 o 
  -6   5   4       23.37       25.73      3.68 o 
  -5   5   4        6.13       10.55      6.06 o 
  -4   5   4        0.16        1.50      1.25 o 
  -3   5   4        2.83        3.89      1.86 o 
  -2   5   4       13.07       17.78      3.91 o 
  -1   5   4      199.48      182.68      7.62 o 
   0   5   4        4.04        3.88      3.88 o 
   1   5   4        0.98        2.99      2.25 o 
   2   5   4        7.18        7.59      2.98 o 
   3   5   4      155.52      136.39      7.75 o 
   4   5   4        1.48        1.22      3.32 o 
   5   5   4        1.26        1.94      4.12 o 
   6   5   4      109.69      116.08     14.33 o 
  -9   6   4        6.24        7.00      4.16 o 
  -8   6   4        4.13       -2.01      2.22 o 
  -7   6   4        2.09        7.05      3.19 o 
  -6   6   4       30.38       29.03      4.24 o 
  -5   6   4        1.83        0.18      1.65 o 
  -4   6   4       25.21       29.00      3.80 o 
  -3   6   4        1.72       -1.68      1.65 o 
  -2   6   4      405.19      422.44     11.62 o 
  -1   6   4       40.83       58.12      7.39 o 
   0   6   4      752.24      749.34     19.19 o 
   1   6   4      890.56      863.31     22.84 o 
   2   6   4       22.49       11.26      4.91 o 
   3   6   4       71.95       77.25      9.58 o 
   4   6   4        4.80        0.73      5.68 o 
   5   6   4      138.31      167.17     15.26 o 
  -9   7   4        0.54        2.03      3.42 o 
  -8   7   4        0.51        1.22      3.01 o 
  -7   7   4       55.29       62.94      6.61 o 
  -5   7   4       30.52       28.72      4.17 o 
  -4   7   4      657.69      613.65     15.43 o 
  -3   7   4      249.96      271.66      9.41 o 
  -2   7   4        1.84       -0.39      3.02 o 
   0   7   4      285.19      311.56     12.13 o 
   1   7   4      402.59      432.73     16.29 o 
   2   7   4        0.44       -0.20      4.46 o 
   3   7   4       48.32       38.63      8.12 o 
   4   7   4       78.04       74.45     10.90 o 
   5   7   4      154.42      144.60     24.51 o 
  -8   8   4       55.83       65.02      7.53 o 
  -7   8   4        1.74        4.22      2.90 o 
  -6   8   4        7.85        9.64      4.87 o 
  -5   8   4      179.84      183.54     11.95 o 
  -4   8   4     1210.45     1190.00     24.58 o 
  -3   8   4      621.40      608.24     15.62 o 
  -2   8   4      133.65      122.84      8.44 o 
  -1   8   4        1.30        1.45      2.91 o 
   0   8   4      117.48      113.70     13.87 o 
   1   8   4        0.66       17.01      5.23 o 
   2   8   4        4.90        3.11      5.41 o 
   3   8   4       11.66       12.46      6.69 o 
   4   8   4       13.79        7.31      6.14 o 
  -8   9   4      156.50      154.80     19.82 o 
  -7   9   4      211.40      242.29     14.80 o 
  -6   9   4       20.73       21.50      4.36 o 
  -5   9   4        0.62       -0.14      2.28 o 
  -4   9   4      187.76      158.99     12.82 o 
  -3   9   4        1.78        6.56      5.61 o 
  -2   9   4       26.86       27.95      4.64 o 
  -1   9   4        2.64        5.76      6.91 o 
   0   9   4      146.42      135.57     10.28 o 
   1   9   4      119.89      130.96     11.82 o 
  -7  10   4        0.01       -1.91      2.46 o 
  -6  10   4        0.49        0.08      2.36 o 
  -5  10   4      414.95      421.83     20.33 o 
  -4  10   4        2.38        6.32      9.28 o 
  -3  10   4       42.44       54.43      6.10 o 
  -2  10   4       26.65       17.48      4.39 o 
  -1  10   4       29.97       31.04      9.19 o 
   0  10   4        5.09        8.16      4.79 o 
   1  10   4       26.49       29.30      7.29 o 
  -5  11   4       50.52       43.36      5.63 o 
  -4  11   4       54.22       48.98     13.51 o 
  -3  11   4        0.69       -4.08      2.85 o 
  -2  11   4       39.75       23.03      5.15 o 
  -1  11   4       69.26       81.64      8.84 o 
   1 -14   5       69.06       64.36      6.86 o 
   2 -14   5       84.90      112.15      9.27 o 
   5 -14   5       91.92       69.67     18.15 o 
  -1 -13   5        4.61       13.26      9.98 o 
   0 -13   5       92.70       96.46     11.31 o 
   1 -13   5        9.83       18.30      7.05 o 
   2 -13   5        1.22       -1.00      2.88 o 
   3 -13   5      165.81      183.75     22.51 o 
   4 -13   5       15.46       27.08     11.96 o 
   5 -13   5       30.61       15.51     13.29 o 
   6 -13   5       14.95       24.48     13.07 o 
   7 -13   5        0.42        6.46      4.01 o 
  -2 -12   5       57.69       51.93     11.97 o 
  -1 -12   5       14.05       16.58      4.83 o 
   0 -12   5       73.72       72.08      6.64 o 
   1 -12   5       45.58       44.72      6.35 o 
   2 -12   5      154.77      167.23     19.69 o 
   3 -12   5        0.03      -10.15      7.21 o 
   4 -12   5      377.30      332.50     28.76 o 
   5 -12   5        0.37        3.38      9.31 o 
   6 -12   5       13.60       10.10      4.08 o 
   7 -12   5       20.83       31.35      6.46 o 
   8 -12   5       33.08       29.71      4.75 o 
  -3 -11   5        8.60        3.96      4.56 o 
  -2 -11   5      306.35      291.82     34.06 o 
  -1 -11   5      333.86      329.66     22.93 o 
   0 -11   5      380.43      378.33     15.71 o 
   1 -11   5        9.83        3.57      3.19 o 
   2 -11   5      113.35       94.72      6.57 o 
   3 -11   5      148.42      150.28     20.95 o 
   4 -11   5       11.82        7.20      9.03 o 
   5 -11   5        6.49        9.81      4.75 o 
   6 -11   5       11.55       11.99      3.96 o 
   7 -11   5      406.18      394.92     12.21 o 
   8 -11   5        1.32        3.87      2.69 o 
  -4 -10   5      265.92      265.15     13.28 o 
  -3 -10   5       36.40       38.49      6.45 o 
  -2 -10   5       17.20       22.80      8.20 o 
  -1 -10   5       18.16       12.07      3.81 o 
   0 -10   5        0.10       -4.76      4.76 o 
   1 -10   5      113.44       78.77      5.96 o 
   2 -10   5      772.61      683.08     12.08 o 
   3 -10   5      796.39      824.12     27.56 o 
   4 -10   5        2.77       -0.50      3.75 o 
   5 -10   5        0.25       -1.79      2.72 o 
   6 -10   5       24.17       15.07      4.50 o 
   7 -10   5      588.88      593.26     23.86 o 
   8 -10   5       88.33       73.50      7.11 o 
   9 -10   5        0.04        4.40      3.58 o 
  -5  -9   5        8.83       -1.09      4.75 o 
  -4  -9   5       21.34       31.52      6.90 o 
  -3  -9   5        0.46        0.67      3.92 o 
  -2  -9   5      331.88      305.78     16.23 o 
  -1  -9   5      131.07      133.91      6.95 o 
   0  -9   5      114.26      110.13      6.51 o 
   1  -9   5       33.47       32.12      3.19 o 
   2  -9   5      147.13      128.65      8.82 o 
   3  -9   5      239.55      217.42     16.20 o 
   4  -9   5      145.37      137.14     18.14 o 
   5  -9   5       23.25       26.44      4.06 o 
   6  -9   5       30.03       32.95      3.69 o 
   7  -9   5      204.89      198.10      9.09 o 
   8  -9   5        0.01        0.84      2.64 o 
   9  -9   5       20.22       20.88      4.72 o 
  -6  -8   5        0.39        1.68      6.14 o 
  -5  -8   5       76.74       68.79      9.07 o 
  -4  -8   5      569.93      536.48     17.04 o 
  -3  -8   5      137.95      112.68     17.73 o 
  -2  -8   5       69.98       65.91      5.77 o 
  -1  -8   5       23.17       35.85      5.19 o 
   0  -8   5       22.25       20.42      3.11 o 
   1  -8   5       88.67       78.47      6.49 o 
   2  -8   5      462.81      421.10      8.43 o 
   3  -8   5       62.09       77.53      4.90 o 
   4  -8   5      339.83      319.23     10.02 o 
   5  -8   5      271.53      261.98      9.19 o 
   6  -8   5        2.00       -0.19      1.91 o 
   7  -8   5       48.54       44.13      7.17 o 
   8  -8   5        7.79        5.14      4.65 o 
   9  -8   5       58.41       74.81     12.39 o 
  -7  -7   5       45.63       47.23     10.41 o 
  -6  -7   5        0.75       -2.80      2.65 o 
  -5  -7   5       11.00       11.56      5.35 o 
  -4  -7   5        0.07       -5.00      3.61 o 
  -3  -7   5        1.05        2.18      4.96 o 
  -2  -7   5       29.48       29.66      4.02 o 
  -1  -7   5       27.49       22.33      4.17 o 
   0  -7   5       13.28        9.73      1.57 o 
   1  -7   5       74.80       77.30      4.61 o 
   2  -7   5        4.08        1.36      1.71 o 
   3  -7   5      248.35      265.11      8.46 o 
   4  -7   5       11.33       11.62      2.74 o 
   5  -7   5      268.16      252.79      7.31 o 
   6  -7   5      147.11       23.55      9.57 o 
   7  -7   5       21.38       20.22      3.95 o 
   8  -7   5        0.17       -0.23      2.30 o 
   9  -7   5      143.02      134.12      9.10 o 
  -7  -6   5       66.07       66.79     11.54 o 
  -6  -6   5       67.58       63.25      5.65 o 
  -5  -6   5      427.39      428.58     13.05 o 
  -4  -6   5      194.45      174.88      8.04 o 
  -3  -6   5      672.68      660.42     12.92 o 
  -2  -6   5      253.76      246.85      6.62 o 
  -1  -6   5       36.43       26.27      1.77 o 
   0  -6   5       49.40       65.43      2.54 o 
   1  -6   5      480.70      499.94      9.22 o 
   2  -6   5      599.38      571.51     12.34 o 
   3  -6   5      234.34      218.48      8.51 o 
   4  -6   5      139.02      131.96      3.67 o 
   5  -6   5      158.45      144.77      5.74 o 
   6  -6   5       17.08       13.27      3.05 o 
   7  -6   5       72.43       43.78      8.87 o 
   8  -6   5        0.50        1.74      3.33 o 
   9  -6   5        1.30       -0.34      2.94 o 
  -8  -5   5        2.84        0.85      4.95 o 
  -7  -5   5       62.20       57.95      7.54 o 
  -6  -5   5        0.31       -4.59      2.34 o 
  -5  -5   5      307.16      301.04      8.86 o 
  -4  -5   5      135.04      131.07      4.90 o 
  -3  -5   5        0.19        0.05      2.09 o 
  -2  -5   5       52.47       80.06      3.75 o 
  -1  -5   5      765.17      768.08      9.58 o 
   0  -5   5      309.05      282.47      6.24 o 
   1  -5   5      575.52      516.26      6.68 o 
   2  -5   5        8.19        8.33      1.21 o 
   3  -5   5       49.31       42.67      2.19 o 
   4  -5   5      711.68      766.35      9.33 o 
   5  -5   5       63.23       59.51      3.94 o 
   6  -5   5       18.31       22.90      3.71 o 
   7  -5   5      236.75      224.02     14.15 o 
   8  -5   5        8.47        7.77      3.26 o 
   9  -5   5       21.02       14.75      5.56 o 
  -8  -4   5        4.78       -0.92      4.61 o 
  -7  -4   5      522.04      547.70     18.09 o 
  -6  -4   5       65.62       73.53      4.98 o 
  -5  -4   5      277.69      273.90      7.91 o 
  -4  -4   5       72.87       66.53      3.82 o 
  -3  -4   5      500.08      507.69      5.87 o 
  -2  -4   5      343.66      330.45      4.38 o 
  -1  -4   5     2449.61     2751.87     24.12 o 
   0  -4   5        2.28        6.28      1.18 o 
   1  -4   5        7.40       11.26      1.21 o 
   2  -4   5      241.21      247.17      4.03 o 
   3  -4   5      651.93      604.71      8.57 o 
   4  -4   5        1.23        1.92      1.52 o 
   5  -4   5      135.36      126.32      5.00 o 
   6  -4   5       43.20       48.09      4.17 o 
   7  -4   5       25.42       26.52      4.84 o 
   8  -4   5      106.90       94.46      7.60 o 
   9  -4   5      139.04      161.11     13.22 o 
  -8  -3   5        0.52       -3.24      3.86 o 
  -7  -3   5      313.03      308.06     13.40 o 
  -6  -3   5      299.31      305.50      9.17 o 
  -5  -3   5       32.27       36.78      3.03 o 
  -4  -3   5       57.82       60.98      2.83 o 
  -3  -3   5        9.52        9.54      1.32 o 
  -2  -3   5        1.50        0.53      1.08 o 
  -1  -3   5      300.98      326.35      4.63 o 
   0  -3   5      629.17      605.61      5.89 o 
   1  -3   5      230.47      212.68      3.31 o 
   2  -3   5     2246.21     2258.74     21.25 o 
   3  -3   5       12.00        6.94      1.00 o 
   4  -3   5      124.64      121.70      2.70 o 
   5  -3   5       10.71       15.08      1.80 o 
   6  -3   5      220.04      228.16      8.14 o 
   7  -3   5      599.52      619.54     10.17 o 
   8  -3   5       13.25       11.32      4.37 o 
   9  -3   5       80.54       66.31     10.03 o 
  -9  -2   5       39.55       37.78      7.17 o 
  -8  -2   5        9.73        7.48      4.71 o 
  -7  -2   5       64.07       71.48      7.86 o 
  -6  -2   5      195.64      163.80      7.36 o 
  -5  -2   5      403.55      401.12      6.88 o 
  -4  -2   5      117.25      115.32      3.55 o 
  -3  -2   5      494.80      521.54      6.50 o 
  -2  -2   5     2775.88     2796.63     20.88 o 
  -1  -2   5     1641.15     1624.92     12.49 o 
   0  -2   5     1089.03     1040.04      9.79 o 
   1  -2   5      172.64      183.46      3.18 o 
   2  -2   5      781.71      821.99      8.07 o 
   3  -2   5       13.95       19.37      1.54 o 
   4  -2   5      641.61      619.09      7.16 o 
   5  -2   5       36.72       37.63      3.09 o 
   6  -2   5      186.93      183.82      5.86 o 
   7  -2   5      550.48      571.74     11.35 o 
   8  -2   5       10.08       13.69      3.83 o 
   9  -2   5        8.85       10.84      4.25 o 
  -9  -1   5       10.39        4.05      4.63 o 
  -8  -1   5        0.10       -4.11      6.04 o 
  -7  -1   5       53.02       55.72      6.85 o 
  -6  -1   5      408.01      372.62      7.99 o 
  -5  -1   5     1067.75      987.72     11.31 o 
  -4  -1   5      409.42      404.70      6.09 o 
  -3  -1   5       41.49       38.63      2.04 o 
  -2  -1   5      428.94      425.44      5.61 o 
  -1  -1   5       30.76       39.51      1.91 o 
   0  -1   5     1842.51     1867.77     15.63 o 
   1  -1   5       81.67      102.73      2.58 o 
   2  -1   5      621.05      621.52     21.03 o 
   3  -1   5       12.83       16.50      1.57 o 
   4  -1   5       13.40       13.63      1.99 o 
   5  -1   5       56.53       55.59      3.70 o 
   6  -1   5       52.12       56.08      3.96 o 
   7  -1   5      108.56      101.22      9.67 o 
   8  -1   5       80.12       74.90     15.26 o 
   9  -1   5       11.32       10.02      9.46 o 
  -9   0   5      130.54      145.20      9.69 o 
  -8   0   5       16.76       20.82      4.22 o 
  -7   0   5        0.97       -0.29      2.11 o 
  -6   0   5       21.10       25.98      3.01 o 
  -5   0   5      436.30      418.00      6.39 o 
  -4   0   5      105.33       98.13      2.96 o 
  -3   0   5       92.89       73.04      2.60 o 
  -2   0   5       27.92       32.15      1.92 o 
  -1   0   5      145.06      127.47      2.86 o 
   0   0   5       17.36       13.95      1.25 o 
   1   0   5      296.04      296.83      4.47 o 
   2   0   5      667.93      763.93      8.10 o 
   3   0   5      133.05      133.47      4.95 o 
   4   0   5       68.42       70.26      3.44 o 
   5   0   5      900.60      904.57     13.10 o 
   6   0   5      209.62      213.73     10.81 o 
   7   0   5      209.92      236.77     11.90 o 
   8   0   5       41.09       40.01      6.97 o 
  -9   1   5      150.35      163.47     10.00 o 
  -8   1   5       23.01       32.38      3.88 o 
  -7   1   5       63.14       60.91      4.18 o 
  -6   1   5      227.58      218.94      5.70 o 
  -5   1   5       88.63      103.75      3.71 o 
  -4   1   5     1564.65     1627.06     13.88 o 
  -3   1   5       87.86      117.20      3.11 o 
  -2   1   5      192.31      205.80      3.74 o 
  -1   1   5      576.45      553.73      5.93 o 
   0   1   5       35.70       31.32      1.61 o 
   1   1   5      781.09      793.46      8.79 o 
   2   1   5     3525.42     3545.41     26.53 o 
   3   1   5      538.26      535.33     10.52 o 
   4   1   5      222.94      217.95      4.90 o 
   5   1   5        1.02       -0.69      2.48 o 
   6   1   5        0.08       -1.48      3.40 o 
   7   1   5       12.21        7.06      4.39 o 
   8   1   5        1.85        2.41      4.35 o 
  -9   2   5       52.96       55.41      6.87 o 
  -8   2   5       32.75       40.05      5.57 o 
  -7   2   5      286.67      268.81      7.93 o 
  -6   2   5      411.54      405.73      8.84 o 
  -5   2   5        2.48        2.43      1.77 o 
  -4   2   5      165.83      154.26      4.05 o 
  -3   2   5      340.02      364.59      5.46 o 
  -2   2   5      994.49     1009.17      9.33 o 
  -1   2   5      190.50      174.55      3.52 o 
   0   2   5      542.82      506.07      6.51 o 
   1   2   5     1260.36     1259.16     11.70 o 
   2   2   5      586.81      575.99      6.62 o 
   3   2   5       87.38       99.83      4.06 o 
   4   2   5        3.80        6.84      2.39 o 
   5   2   5      142.36      149.05      6.40 o 
   6   2   5      101.33      104.38      9.06 o 
   7   2   5       38.70       32.62      6.37 o 
  -9   3   5      120.21      141.36     12.53 o 
  -8   3   5       84.01       78.45      8.77 o 
  -7   3   5      560.91      582.27     15.64 o 
  -6   3   5      367.05      368.34     12.16 o 
  -5   3   5      620.35      599.70     10.44 o 
  -4   3   5      154.89      151.62      5.24 o 
  -3   3   5      379.07      364.92      6.40 o 
  -2   3   5      491.56      474.62      9.73 o 
  -1   3   5      194.43      241.32     13.72 o 
   0   3   5      293.78      297.94      8.00 o 
   1   3   5        3.66        7.86      1.11 o 
   2   3   5      116.62      108.54      3.88 o 
   3   3   5      327.95      310.87      7.92 o 
   4   3   5       55.11       55.72      4.22 o 
   5   3   5       19.45       15.87      3.59 o 
   6   3   5        1.74        4.12      4.53 o 
   7   3   5        0.90       -4.82      4.18 o 
  -9   4   5       29.19       25.56      9.26 o 
  -8   4   5       40.30       33.40      6.21 o 
  -7   4   5      109.11      127.90      7.96 o 
  -6   4   5      560.78      529.99     13.60 o 
  -5   4   5      401.71      407.05      9.59 o 
  -4   4   5      323.24      328.74      7.57 o 
  -3   4   5        8.12       10.02      4.33 o 
  -2   4   5      170.88      191.41      6.02 o 
  -1   4   5     1060.08     1104.53     17.84 o 
   0   4   5      171.99      162.04      7.27 o 
   1   4   5       65.90       72.52      3.88 o 
   2   4   5       14.98       15.53      2.67 o 
   3   4   5        0.20       -0.34      2.60 o 
   4   4   5        5.12        7.10      2.64 o 
   5   4   5       97.60      100.07      7.74 o 
   6   4   5        8.85        6.27      5.21 o 
  -9   5   5       42.69       52.93      7.87 o 
  -8   5   5       44.32       30.23      5.99 o 
  -7   5   5      342.42      337.04     13.70 o 
  -6   5   5       12.70        6.14      3.07 o 
  -5   5   5      343.04      360.41     12.39 o 
  -4   5   5      135.50      141.15      7.14 o 
  -3   5   5        0.08        0.04      1.80 o 
  -2   5   5      301.40      303.14     10.10 o 
  -1   5   5        0.08        0.60      2.24 o 
   0   5   5      316.90      306.79     15.70 o 
   1   5   5        1.51        5.82      3.90 o 
   2   5   5        8.34        8.22      4.82 o 
   3   5   5        4.19        1.48      3.21 o 
   4   5   5       50.76       40.90      5.97 o 
   5   5   5       85.01       81.50      8.09 o 
   6   5   5       46.56       33.12      9.45 o 
  -9   6   5       34.14       37.91     11.05 o 
  -8   6   5       39.71       31.86      5.84 o 
  -7   6   5       12.25       12.72      5.54 o 
  -6   6   5       82.76       98.80      8.21 o 
  -5   6   5      248.79      254.13     10.26 o 
  -4   6   5     1090.02      996.49    137.75 o 
  -2   6   5        7.01        3.72      2.88 o 
  -1   6   5      121.59      132.56      7.65 o 
   0   6   5       10.21       14.48      4.37 o 
   1   6   5       50.54       32.19      6.03 o 
   2   6   5      380.94      373.23     25.51 o 
   3   6   5      107.42      113.97     11.93 o 
   4   6   5       46.57       41.19      8.78 o 
   5   6   5        8.77        7.92      7.21 o 
  -9   7   5      178.96      203.29     12.23 o 
  -8   7   5       44.66       43.71      6.59 o 
  -7   7   5       63.77       59.24      6.71 o 
  -6   7   5       93.25       92.48      7.28 o 
  -5   7   5       83.63       82.47      9.40 o 
  -4   7   5      147.48      142.17      7.68 o 
  -3   7   5      100.00       83.74      6.74 o 
  -2   7   5       31.93       34.46      6.70 o 
  -1   7   5      172.39      182.16      9.28 o 
   0   7   5       77.54       83.21      8.38 o 
   1   7   5      104.36      101.33     14.01 o 
   2   7   5       37.61       27.06      7.37 o 
   3   7   5       30.04       47.19     16.08 o 
   4   7   5       42.16       46.41      9.44 o 
  -8   8   5       50.62       54.15      6.88 o 
  -7   8   5        3.76        3.32      3.87 o 
  -6   8   5       11.40       10.53      3.59 o 
  -5   8   5        0.10        1.31      2.74 o 
  -4   8   5      434.12      406.51     16.72 o 
  -3   8   5       62.74       70.00      7.60 o 
  -2   8   5        5.69        5.78      3.46 o 
  -1   8   5        0.17        0.52      3.20 o 
   0   8   5      824.13      767.14     36.97 o 
   1   8   5       15.81        4.47      7.94 o 
   2   8   5        1.01        2.76      5.46 o 
   3   8   5       35.03       45.51      9.36 o 
  -7   9   5      133.64      144.13     10.92 o 
  -6   9   5        0.01        1.65      3.11 o 
  -5   9   5       69.25       64.66      6.65 o 
  -4   9   5       30.56       28.24      4.60 o 
  -3   9   5        0.03        2.13      3.50 o 
  -2   9   5        2.66       -1.16      8.26 o 
  -1   9   5        1.11        1.64      6.21 o 
   0   9   5      189.34      202.30     12.15 o 
   1   9   5       10.47        1.83      6.76 o 
   2   9   5       53.27       47.76      9.17 o 
  -6  10   5       21.89       21.92      6.12 o 
  -5  10   5        0.21       -6.19      5.37 o 
  -4  10   5        6.05        7.78      4.77 o 
  -3  10   5        2.20        8.90      3.65 o 
  -2  10   5       10.37       13.76      4.73 o 
  -1  10   5       12.03        1.98      3.49 o 
   0  10   5       30.43       42.89      7.55 o 
   1 -14   6       29.37       23.76      5.36 o 
   2 -14   6       36.97       44.20      8.01 o 
   3 -14   6       11.39       23.00     12.83 o 
   4 -14   6       22.70       16.81     12.18 o 
   5 -14   6       27.66       52.44     17.86 o 
  -1 -13   6       84.57       93.28      8.35 o 
   0 -13   6        1.25       -2.32      3.49 o 
   1 -13   6       27.93       36.89      6.40 o 
   2 -13   6       39.62       36.46      5.65 o 
   3 -13   6       40.80       26.81     12.77 o 
   4 -13   6       22.14       11.60     11.36 o 
   5 -13   6      188.93      217.67     28.62 o 
   6 -13   6        6.45        7.14      3.80 o 
   7 -13   6        1.70       11.31      5.02 o 
  -2 -12   6      192.66      243.42     15.12 o 
  -1 -12   6       31.94       29.97      5.27 o 
   0 -12   6        4.64        0.91      3.81 o 
   1 -12   6        2.20        2.99      5.94 o 
   2 -12   6       25.69       22.27      6.39 o 
   3 -12   6      143.21      144.62     22.15 o 
   4 -12   6        0.36       -9.60      8.01 o 
   5 -12   6       31.11       38.26      4.98 o 
   6 -12   6       41.81       46.99     10.91 o 
   7 -12   6      241.90      250.34     10.55 o 
  -4 -11   6        4.30        0.10      4.71 o 
  -3 -11   6      224.69      232.33     11.97 o 
  -2 -11   6        0.28       -3.92      2.96 o 
  -1 -11   6      173.49      162.54      8.92 o 
   0 -11   6      203.04      198.12     14.25 o 
   1 -11   6      138.79      127.54     13.30 o 
   2 -11   6       95.70       82.16      6.82 o 
   3 -11   6      257.33      287.34     26.00 o 
   4 -11   6      129.97      160.41     22.71 o 
   5 -11   6       17.30       12.45      4.24 o 
   6 -11   6       93.49      116.30      8.60 o 
   7 -11   6      313.07      307.01     10.40 o 
   8 -11   6       10.46       14.17      3.50 o 
  -4 -10   6       15.90        5.33      5.08 o 
  -3 -10   6      137.62      152.63     10.23 o 
  -2 -10   6        9.19       15.62      4.30 o 
  -1 -10   6       52.94       45.27      5.37 o 
   0 -10   6       55.90       43.66      7.93 o 
   1 -10   6       23.87       17.71      3.93 o 
   2 -10   6       91.57       78.37      5.62 o 
   3 -10   6      138.97      140.98     11.01 o 
   4 -10   6        9.68       13.74      9.77 o 
   5 -10   6      400.54      414.40     31.32 o 
   6 -10   6      142.60      118.75      5.97 o 
   7 -10   6       19.69       23.82      4.14 o 
   8 -10   6        0.25       -0.16      2.89 o 
  -5  -9   6        6.74        8.36      5.08 o 
  -4  -9   6       29.75       18.81      5.28 o 
  -3  -9   6        0.61        1.40      3.58 o 
  -2  -9   6      822.00      765.07     18.49 o 
  -1  -9   6       93.97       92.25      6.37 o 
   0  -9   6      113.00      101.80      5.68 o 
   1  -9   6      627.16      594.42     28.49 o 
   2  -9   6      265.77      271.11      7.30 o 
   3  -9   6        0.85        1.89      2.63 o 
   4  -9   6      244.33      237.90     14.29 o 
   5  -9   6      415.63      469.60     32.68 o 
   6  -9   6      872.47      855.69     20.74 o 
   7  -9   6       80.89       80.02      7.23 o 
   8  -9   6        2.60        2.85      3.22 o 
   9  -9   6        2.62        7.43      3.98 o 
  -6  -8   6        3.64        2.12      4.87 o 
  -5  -8   6       55.88       71.27      8.28 o 
  -4  -8   6       15.10        7.40      4.35 o 
  -3  -8   6      108.00       74.90      6.92 o 
  -2  -8   6      626.23      556.95     13.50 o 
  -1  -8   6        8.20        1.50      3.03 o 
   0  -8   6      307.11      333.83      6.88 o 
   1  -8   6      296.46      270.73      7.52 o 
   2  -8   6      609.29      598.25     14.33 o 
   3  -8   6        1.20        0.54      2.75 o 
   4  -8   6      310.55      292.58     15.21 o 
   5  -8   6      260.80      247.54     11.47 o 
   6  -8   6        7.41        6.35      3.54 o 
   7  -8   6        9.40        4.59      2.69 o 
   8  -8   6      147.79      132.83      8.98 o 
   9  -8   6      219.79      229.65     12.68 o 
  -7  -7   6       64.45       72.04      8.48 o 
  -6  -7   6        9.90        8.91      4.00 o 
  -5  -7   6      272.70      278.04     13.97 o 
  -4  -7   6      100.22       87.00      8.84 o 
  -3  -7   6      367.47      311.78     10.49 o 
  -2  -7   6       81.25       72.36      5.69 o 
  -1  -7   6       26.64       30.11      3.75 o 
   0  -7   6      769.76      735.54      9.16 o 
   1  -7   6      264.95      235.35      6.86 o 
   2  -7   6      882.01      862.52     17.73 o 
   3  -7   6      442.49      441.13      9.25 o 
   4  -7   6      620.41      571.92     13.21 o 
   5  -7   6      116.43      101.13      5.26 o 
   6  -7   6       24.95       19.29      3.41 o 
   7  -7   6       14.95       21.87      4.48 o 
   8  -7   6        4.25        5.12      3.66 o 
   9  -7   6       27.66       25.73      6.03 o 
  -7  -6   6       40.53       45.68      7.02 o 
  -6  -6   6      120.64      111.72      8.54 o 
  -5  -6   6       67.21       68.77      6.36 o 
  -4  -6   6       74.27       74.57      6.01 o 
  -3  -6   6     1750.40     1695.81     22.66 o 
  -2  -6   6      156.34      162.01      6.43 o 
  -1  -6   6       56.61       40.34      2.45 o 
   0  -6   6        3.24        6.45      1.58 o 
   1  -6   6     1238.18     1282.60     12.38 o 
   2  -6   6       59.33       51.38      2.85 o 
   3  -6   6       36.86       24.57      2.05 o 
   4  -6   6      157.45      134.47     11.21 o 
   5  -6   6      274.25      266.35      9.25 o 
   6  -6   6       71.27       69.51      8.28 o 
   7  -6   6      301.07      279.22     12.37 o 
   8  -6   6      244.38      246.73     19.18 o 
   9  -6   6      212.56      212.00     10.20 o 
  -8  -5   6        1.25       -4.27      4.72 o 
  -7  -5   6      493.07      477.93     21.31 o 
  -6  -5   6       17.27       24.71      3.96 o 
  -5  -5   6        1.32        0.87      2.54 o 
  -4  -5   6       86.65       97.05      4.51 o 
  -3  -5   6       29.75       32.28      3.40 o 
  -2  -5   6      499.37      545.92     16.15 o 
  -1  -5   6      250.46      234.24      4.72 o 
   0  -5   6      473.26      455.05      5.90 o 
   1  -5   6     1073.42     1019.71     11.04 o 
   2  -5   6        4.53        1.43      1.01 o 
   3  -5   6      424.27      421.08      6.42 o 
   4  -5   6      537.68      522.50      9.60 o 
   5  -5   6       13.10       11.16      3.09 o 
   6  -5   6       15.63       16.60      4.01 o 
   7  -5   6      117.66      116.72      9.86 o 
   8  -5   6      291.35      305.38     14.40 o 
   9  -5   6      250.88      270.56     11.69 o 
  -8  -4   6      229.55      243.61     13.34 o 
  -7  -4   6      169.45      157.47      8.38 o 
  -6  -4   6       36.89       40.57      4.60 o 
  -5  -4   6      633.32      647.24     13.06 o 
  -4  -4   6      279.89      274.15      6.50 o 
  -3  -4   6      226.50      202.51      4.66 o 
  -2  -4   6       16.90       14.96      1.27 o 
  -1  -4   6      582.46      610.83      6.88 o 
   0  -4   6       91.81       91.94      4.94 o 
   1  -4   6       62.72       69.98      3.35 o 
   2  -4   6      720.03      768.41     10.14 o 
   3  -4   6      284.99      258.15      7.47 o 
   4  -4   6      143.21      153.82      5.65 o 
   5  -4   6       58.12       47.07      3.89 o 
   6  -4   6        2.84        1.35      2.95 o 
   7  -4   6        1.61       -1.52      2.82 o 
   8  -4   6      256.97      250.12      9.73 o 
   9  -4   6        4.15        1.39      4.58 o 
  -8  -3   6        1.76        1.35      4.17 o 
  -7  -3   6       14.42       12.76      5.06 o 
  -6  -3   6      161.91      168.17     11.46 o 
  -5  -3   6      853.90      800.64     13.91 o 
  -4  -3   6       11.59       10.87      1.80 o 
  -3  -3   6      213.70      259.73      4.64 o 
  -2  -3   6       19.88       18.92      1.60 o 
  -1  -3   6      298.21      339.35      4.44 o 
   0  -3   6       86.76       95.49      2.29 o 
   1  -3   6      292.01      242.88      3.50 o 
   2  -3   6       45.60       35.23      1.65 o 
   3  -3   6     1763.97     1760.68     13.09 o 
   4  -3   6      111.32      117.98      3.48 o 
   5  -3   6        5.86        4.92      1.82 o 
   6  -3   6        2.26        1.33      1.96 o 
   7  -3   6      170.26      170.93      6.53 o 
   8  -3   6        1.57        2.09      4.42 o 
   9  -3   6      126.62      105.28     18.74 o 
  -9  -2   6        1.62        3.21      4.64 o 
  -8  -2   6      132.96      124.88      9.48 o 
  -7  -2   6       99.84       95.54      8.64 o 
  -6  -2   6        8.81       13.70      6.06 o 
  -5  -2   6      209.47      199.35      5.11 o 
  -4  -2   6      364.80      376.24      6.21 o 
  -3  -2   6      877.94      860.63      9.06 o 
  -2  -2   6     1808.85     1738.16     14.44 o 
  -1  -2   6       97.25       82.18      2.75 o 
   0  -2   6       37.25       45.41      2.11 o 
   1  -2   6      271.82      301.94      4.43 o 
   2  -2   6      451.51      459.00      5.87 o 
   3  -2   6      277.79      264.26      4.68 o 
   4  -2   6       17.86       20.98      3.58 o 
   5  -2   6       73.41       68.16      4.11 o 
   6  -2   6     1301.96     1333.05     27.61 o 
   7  -2   6        2.53        1.38      2.33 o 
   8  -2   6       51.45       52.10     11.00 o 
   9  -2   6       19.28       13.94     11.17 o 
  -9  -1   6       12.87       12.37      5.27 o 
  -8  -1   6       66.52       62.32     10.82 o 
  -7  -1   6       29.24       15.09      4.23 o 
  -6  -1   6      285.63      282.53      6.84 o 
  -5  -1   6     1046.44     1032.62     11.79 o 
  -4  -1   6       25.63       15.69      1.74 o 
  -3  -1   6       39.01       52.58      2.40 o 
  -2  -1   6     1248.74     1269.92     12.87 o 
  -1  -1   6       24.99       22.61      1.69 o 
   0  -1   6      324.72      362.13      5.86 o 
   1  -1   6     1109.57     1153.64     11.32 o 
   2  -1   6     7653.92     7703.92     53.83 o 
   3  -1   6       88.33      106.80      3.73 o 
   4  -1   6        1.45        1.06      1.34 o 
   5  -1   6      275.13      284.09      8.60 o 
   6  -1   6       98.71       96.15      5.47 o 
   7  -1   6       11.85       31.85     11.63 o 
   8  -1   6       10.60       13.13      8.66 o 
  -9   0   6       93.59       95.99      8.76 o 
  -8   0   6      180.33      194.08     10.23 o 
  -7   0   6        9.95       12.20      2.91 o 
  -6   0   6      198.90      216.00      5.99 o 
  -5   0   6      128.09      128.24      4.49 o 
  -4   0   6       66.98       70.43      2.91 o 
  -3   0   6      793.25      822.57      9.75 o 
  -2   0   6      915.16      903.54      9.92 o 
  -1   0   6     1224.85     1164.70     12.15 o 
   0   0   6       61.53       64.19      2.28 o 
   1   0   6      426.48      454.38      6.07 o 
   2   0   6     1677.03     1673.33     15.43 o 
   3   0   6      300.56      318.07      5.96 o 
   4   0   6     1446.16     1436.37     15.13 o 
   5   0   6      204.74      211.18      6.58 o 
   6   0   6       47.66       50.39      6.88 o 
   7   0   6        0.18        4.73      5.76 o 
   8   0   6        5.32        8.95      4.65 o 
  -9   1   6       49.96       66.53     14.08 o 
  -8   1   6       27.21       23.63      3.52 o 
  -7   1   6        3.90        5.28      2.26 o 
  -6   1   6       91.07      117.04     11.70 o 
  -5   1   6      229.59      225.45      5.44 o 
  -4   1   6      295.61      294.68      6.05 o 
  -3   1   6       80.37       74.16      2.80 o 
  -2   1   6      107.34      117.92      3.01 o 
  -1   1   6       85.34       70.79      2.15 o 
   0   1   6      148.23      135.85      2.81 o 
   1   1   6      201.15      203.26      5.01 o 
   2   1   6       19.30       23.87      1.88 o 
   3   1   6       20.53       18.98      2.24 o 
   4   1   6       14.52       13.62      2.71 o 
   5   1   6       21.71       21.66      3.94 o 
   6   1   6        4.15       -3.11      3.83 o 
   7   1   6       13.03        8.91      5.60 o 
  -9   2   6       22.39       29.67      5.83 o 
  -8   2   6       50.08       71.89     10.14 o 
  -7   2   6      116.87      131.95     12.48 o 
  -6   2   6      191.00      193.31      6.38 o 
  -5   2   6       60.39       48.60      3.88 o 
  -4   2   6       61.64       66.72      2.89 o 
  -3   2   6      168.95      163.90      3.25 o 
  -2   2   6        3.87        3.43      1.08 o 
  -1   2   6        2.67        0.62      1.00 o 
   0   2   6      291.20      287.96      4.95 o 
   1   2   6       58.34       54.53      2.35 o 
   2   2   6       27.73       24.09      2.21 o 
   3   2   6      653.59      635.26     14.55 o 
   4   2   6        8.53        7.57      2.57 o 
   5   2   6      122.13      140.34     11.38 o 
   6   2   6      100.97       98.49     16.03 o 
   7   2   6       10.59       11.60      5.05 o 
  -9   3   6       48.62       73.59     10.05 o 
  -8   3   6       15.42       25.11      5.84 o 
  -7   3   6        0.54        3.91      5.74 o 
  -6   3   6      540.40      568.43     12.15 o 
  -5   3   6      336.98      335.81      7.85 o 
  -4   3   6       25.37       19.72      2.43 o 
  -3   3   6      262.48      253.03      5.38 o 
  -2   3   6      168.11      178.28      6.23 o 
  -1   3   6       60.37       56.49      4.46 o 
   0   3   6      282.74      258.67      8.12 o 
   1   3   6      136.42      144.08      4.04 o 
   2   3   6      189.29      197.79      5.52 o 
   3   3   6       65.08       59.47      4.59 o 
   4   3   6        0.79        0.02      2.52 o 
   5   3   6       33.58       37.05      5.08 o 
   6   3   6        3.73        5.77      4.41 o 
  -9   4   6       22.45        5.16      6.67 o 
  -8   4   6       84.04       70.08      8.52 o 
  -7   4   6      103.63      118.81     15.68 o 
  -6   4   6       84.91       82.44      7.89 o 
  -5   4   6      704.68      643.74     68.47 o 
  -4   4   6      253.62      237.34     13.10 o 
  -3   4   6      158.00      151.60      7.77 o 
  -2   4   6      140.46      146.97      5.94 o 
  -1   4   6      490.41      510.04     13.92 o 
   0   4   6      110.87      110.42      5.78 o 
   1   4   6        7.49        6.06      2.84 o 
   2   4   6        1.58       -1.92      2.92 o 
   3   4   6       58.25       62.44      6.40 o 
   4   4   6       15.13       12.14      2.96 o 
   5   4   6       17.97       19.77      3.94 o 
   6   4   6       31.47       47.11     10.58 o 
  -9   5   6       18.45       22.88      6.08 o 
  -8   5   6      932.03      937.15     26.87 o 
  -7   5   6        3.71       12.33      4.18 o 
  -5   5   6      138.43      146.13     24.15 o 
  -4   5   6       62.37       74.43      6.75 o 
  -3   5   6      217.38      238.80      9.79 o 
  -2   5   6       37.29       36.22      4.89 o 
  -1   5   6        1.91       20.95     16.52 o 
   0   5   6       30.11       27.92      5.22 o 
   1   5   6       18.66       21.37      5.58 o 
   2   5   6      348.02      311.63     15.25 o 
   3   5   6        2.97        2.76      3.44 o 
   4   5   6        4.97        5.45      4.80 o 
   5   5   6        8.45       19.45      6.58 o 
  -9   6   6       27.27       21.01      5.97 o 
  -8   6   6       20.21       14.99      9.54 o 
  -7   6   6        6.99        4.20      3.87 o 
  -6   6   6      143.31      147.39      8.98 o 
  -5   6   6      123.05      127.41      7.81 o 
  -4   6   6       15.46        7.94      2.76 o 
  -3   6   6      152.52      160.55      8.22 o 
  -2   6   6        4.94        7.80      3.48 o 
  -1   6   6       31.77       24.37      4.83 o 
   0   6   6       13.96        0.97      8.54 o 
   1   6   6       44.99       87.03     13.96 o 
   2   6   6      116.48      121.49     11.94 o 
   3   6   6        4.65       12.97      6.42 o 
   4   6   6        0.17        5.00      6.67 o 
  -8   7   6       13.00       19.79      7.38 o 
  -7   7   6       17.00       17.10      6.01 o 
  -6   7   6        0.05        3.98      3.82 o 
  -5   7   6       26.10       17.34      3.95 o 
  -4   7   6      151.62      143.68      8.28 o 
  -3   7   6       37.36       28.19      4.72 o 
  -2   7   6       58.91       62.18      6.47 o 
  -1   7   6      182.07      187.81     10.91 o 
   0   7   6       37.52       25.60      7.28 o 
   1   7   6        7.11       14.96      6.04 o 
   2   7   6        0.06        4.58      7.89 o 
   3   7   6       28.81       39.13      8.71 o 
  -8   8   6        5.67        4.46      3.60 o 
  -7   8   6        4.96       14.09      4.17 o 
  -6   8   6        4.28       12.46      3.75 o 
  -4   8   6       14.82        2.21      4.94 o 
  -3   8   6       94.50       94.94     11.28 o 
  -2   8   6        5.29        8.22      3.69 o 
  -1   8   6       11.26        9.03      4.20 o 
   0   8   6      132.19      154.59     19.13 o 
   1   8   6       59.33       37.99      7.96 o 
   2   8   6       73.36       80.66     11.22 o 
  -7   9   6        0.24        4.15     11.34 o 
  -6   9   6       52.18       50.17      7.03 o 
  -5   9   6        5.93        4.53      3.37 o 
  -4   9   6      113.28      122.15      9.04 o 
  -3   9   6      173.34      151.93      9.67 o 
  -2   9   6       27.19       23.13     10.87 o 
  -1   9   6        0.21        5.38      6.14 o 
   0   9   6      200.46      197.89     12.87 o 
   1   9   6       10.68       27.89     10.50 o 
  -5  10   6      122.68      133.92      8.94 o 
  -4  10   6       97.37       97.80      9.16 o 
  -3  10   6       64.32       65.70      7.83 o 
  -2  10   6       43.62       19.52     17.17 o 
  -1  10   6       27.77       18.98      5.65 o 
   1 -14   7        0.14        0.06      3.35 o 
   2 -14   7        3.92       -0.64      3.93 o 
   3 -14   7        4.22        9.39     11.61 o 
   4 -14   7       18.00       19.41     13.48 o 
   5 -14   7       70.75      123.17     23.66 o 
  -1 -13   7      145.86      150.66      9.42 o 
   0 -13   7        9.61       19.19      3.98 o 
   1 -13   7       24.52       28.94      5.70 o 
   2 -13   7      115.78      130.90      9.00 o 
   3 -13   7      263.51      247.59     27.31 o 
   4 -13   7       29.71       31.82     13.47 o 
   5 -13   7       87.97       86.71     20.38 o 
   6 -13   7       30.23       27.86      5.56 o 
  -2 -12   7        6.48        2.14      3.83 o 
  -1 -12   7        7.33        5.89      3.47 o 
   0 -12   7        8.42        9.95      3.82 o 
   1 -12   7      115.80      119.59      6.68 o 
   2 -12   7        2.32        0.04      3.07 o 
   3 -12   7        1.52       -4.77      8.93 o 
   4 -12   7        3.52        5.78      9.91 o 
   5 -12   7       17.92       31.36     14.09 o 
   6 -12   7      148.87      101.50     26.21 o 
   7 -12   7        8.25        0.14      3.00 o 
  -4 -11   7       10.59       22.22      5.89 o 
  -3 -11   7       10.98        6.64      6.22 o 
  -2 -11   7       17.97       12.40      4.57 o 
  -1 -11   7       79.70       92.02      7.95 o 
   0 -11   7       76.78       67.85      5.87 o 
   1 -11   7      383.05      302.44     13.22 o 
   2 -11   7       29.56       23.79      4.38 o 
   3 -11   7       98.14       88.85     17.38 o 
   4 -11   7      455.92      470.15     33.80 o 
   5 -11   7        8.81        3.49     10.48 o 
   6 -11   7       32.73       28.71      4.42 o 
   7 -11   7       39.93       42.24      4.86 o 
   8 -11   7        0.15        3.20      3.38 o 
  -4 -10   7      185.47      244.95     12.70 o 
  -3 -10   7       40.64       45.78      9.42 o 
  -2 -10   7        4.96        3.07      3.18 o 
  -1 -10   7      101.82       90.65      7.09 o 
   0 -10   7       65.74       86.79      5.87 o 
   1 -10   7      980.20     1025.90     26.02 o 
   2 -10   7       99.74       99.56     17.54 o 
   3 -10   7        1.48       -1.24      7.48 o 
   4 -10   7      244.43      215.17     23.07 o 
   5 -10   7      553.82      509.55     28.83 o 
   6 -10   7       64.57       71.02      5.66 o 
   7 -10   7       67.90       59.06      5.74 o 
   8 -10   7      207.76      226.18     11.13 o 
  -5  -9   7       10.54        8.37      5.27 o 
  -4  -9   7      125.71      146.26     10.31 o 
  -3  -9   7      171.18      141.86     12.06 o 
  -2  -9   7      259.71      246.00     10.47 o 
  -1  -9   7        5.12        3.04      1.98 o 
   0  -9   7      699.31      617.45     13.07 o 
   1  -9   7      563.99      550.21     11.15 o 
   2  -9   7        2.89       -2.31      6.01 o 
   3  -9   7      475.46      453.00     20.72 o 
   4  -9   7        8.35       24.43     10.69 o 
   5  -9   7      396.03      411.88     16.22 o 
   6  -9   7        0.13       -0.31      1.76 o 
   7  -9   7       21.16       19.88      5.60 o 
   8  -9   7       13.53       10.53      3.34 o 
   9  -9   7        4.36        4.26      3.66 o 
  -6  -8   7       94.67      101.40     11.45 o 
  -5  -8   7      104.82      108.91      9.85 o 
  -4  -8   7       88.54       77.78      7.86 o 
  -3  -8   7      177.90      151.80      8.99 o 
  -2  -8   7      251.91      228.82      9.74 o 
  -1  -8   7       79.52       70.97      5.81 o 
   0  -8   7        4.07       -1.28      2.16 o 
   1  -8   7       10.98       10.22      2.36 o 
   2  -8   7      234.27      230.89      6.32 o 
   3  -8   7      724.37      709.36     16.20 o 
   4  -8   7       47.64       49.77      4.69 o 
   5  -8   7        6.07        5.81      3.22 o 
   6  -8   7       20.79       13.10      5.78 o 
   7  -8   7      110.03       93.96      7.35 o 
   8  -8   7      284.04      230.42     42.45 o 
   9  -8   7       41.93       38.39      6.70 o 
  -7  -7   7       49.22       55.77      7.93 o 
  -6  -7   7      353.72      377.15     16.84 o 
  -5  -7   7        0.43        0.72      3.03 o 
  -4  -7   7       48.23       49.21      6.57 o 
  -3  -7   7      217.12      208.21      9.86 o 
  -2  -7   7        5.87        5.24      3.32 o 
  -1  -7   7       87.98       81.33      5.57 o 
   0  -7   7       49.73       48.16      3.89 o 
   1  -7   7       30.42       35.88      2.49 o 
   2  -7   7      888.17      872.16      9.55 o 
   3  -7   7      466.51      470.39     10.69 o 
   4  -7   7       66.61       53.76      5.06 o 
   5  -7   7        7.13       11.25      4.80 o 
   6  -7   7        4.82       20.35      3.32 o 
   7  -7   7       24.22        6.88     11.17 o 
   8  -7   7      198.36      198.73     11.41 o 
   9  -7   7       62.35       60.57      8.20 o 
  -7  -6   7        1.69        2.09      3.71 o 
  -6  -6   7       30.33       36.17      5.57 o 
  -5  -6   7        3.50        9.65      3.58 o 
  -4  -6   7        0.03        1.33      3.21 o 
  -3  -6   7      767.43      715.00     14.36 o 
  -2  -6   7       90.15       84.94      4.81 o 
  -1  -6   7      662.19      684.22     11.28 o 
   0  -6   7       70.10       67.94      3.23 o 
   1  -6   7      473.41      476.55      7.64 o 
   2  -6   7      209.71      202.15      4.43 o 
   3  -6   7      169.14      160.21      5.84 o 
   4  -6   7      877.72      829.94     18.19 o 
   5  -6   7      187.39      196.90     16.04 o 
   6  -6   7      138.56      123.69      7.91 o 
   7  -6   7       79.23       69.62      7.77 o 
   8  -6   7      118.55      119.67     10.72 o 
   9  -6   7       16.26       13.90      4.09 o 
  -8  -5   7      255.03      251.87     19.93 o 
  -7  -5   7      134.97      130.91     10.61 o 
  -6  -5   7      328.67      336.68     10.39 o 
  -5  -5   7      290.54      277.09      8.59 o 
  -4  -5   7      129.88      130.31      5.39 o 
  -3  -5   7       65.40       66.57      3.56 o 
  -2  -5   7       10.22       11.44      1.97 o 
  -1  -5   7       14.12        9.39      2.73 o 
   0  -5   7      224.55      182.19      5.43 o 
   1  -5   7      830.50      806.71     12.12 o 
   2  -5   7       99.28       77.08      3.53 o 
   3  -5   7        6.81        8.05      2.16 o 
   4  -5   7       58.27       63.21      6.16 o 
   5  -5   7        5.53        4.09      2.17 o 
   6  -5   7      104.90      111.31      8.32 o 
   7  -5   7        0.08        1.10      3.66 o 
   8  -5   7        0.16        1.40      3.90 o 
   9  -5   7      136.89      151.73     10.42 o 
  -8  -4   7        0.46        0.31      8.09 o 
  -7  -4   7      169.62      179.11      8.78 o 
  -6  -4   7       42.94       45.75      5.33 o 
  -5  -4   7       62.04       58.62      4.76 o 
  -4  -4   7      291.31      269.03      6.62 o 
  -3  -4   7     1391.90     1391.07     25.97 o 
  -2  -4   7      134.32      116.39      2.94 o 
  -1  -4   7      248.83      231.15      3.52 o 
   0  -4   7      247.80      253.56      3.96 o 
   1  -4   7      190.82      169.70      3.94 o 
   2  -4   7       71.08       76.79      4.01 o 
   3  -4   7       35.99       29.09      3.04 o 
   4  -4   7      135.51      135.66      5.67 o 
   5  -4   7      135.97      129.63      6.79 o 
   6  -4   7        1.73        5.08      3.04 o 
   7  -4   7        5.62        6.21      5.69 o 
   8  -4   7       35.74       31.85      4.76 o 
   9  -4   7       13.61        9.01      8.79 o 
  -8  -3   7       80.58       79.47     11.14 o 
  -7  -3   7       71.97       85.74      6.95 o 
  -6  -3   7       75.15       75.82      7.68 o 
  -5  -3   7      221.12      234.36      7.21 o 
  -4  -3   7      465.29      473.48      7.75 o 
  -3  -3   7      146.16      160.22      4.05 o 
  -2  -3   7       75.80       80.34      2.72 o 
  -1  -3   7       10.92       13.73      1.47 o 
   0  -3   7      523.22      580.68      7.16 o 
   1  -3   7      487.56      457.73      5.79 o 
   2  -3   7       96.19      111.21      2.96 o 
   3  -3   7      169.82      160.49      3.86 o 
   4  -3   7      112.92      115.08      4.09 o 
   5  -3   7        0.02       -0.76      1.62 o 
   6  -3   7      145.18      145.49      5.69 o 
   7  -3   7       30.27       26.92      3.64 o 
   8  -3   7       72.94       76.25      7.74 o 
  -9  -2   7      356.00      367.58     15.96 o 
  -8  -2   7      107.23      108.97     22.67 o 
  -7  -2   7        0.14       -1.09      3.40 o 
  -6  -2   7        1.53       -0.07      3.17 o 
  -5  -2   7        9.45       10.23      1.88 o 
  -4  -2   7      214.74      220.80      4.90 o 
  -3  -2   7       81.03       79.52      3.06 o 
  -2  -2   7      509.10      526.59      7.26 o 
  -1  -2   7       26.44       21.12      1.77 o 
   0  -2   7      359.10      372.23      7.75 o 
   1  -2   7      770.22      860.61      8.91 o 
   2  -2   7      186.69      174.15      4.10 o 
   3  -2   7       10.23        9.73      1.60 o 
   4  -2   7       88.04       82.57      4.43 o 
   5  -2   7      152.34      155.50      5.87 o 
   6  -2   7        3.84       -0.02      2.38 o 
   7  -2   7        9.29        8.14      3.19 o 
   8  -2   7        6.24        2.94      7.21 o 
  -9  -1   7        7.99       11.81      6.36 o 
  -8  -1   7       81.02       94.49      8.88 o 
  -7  -1   7       24.66       26.71      5.26 o 
  -6  -1   7      360.79      363.80      7.85 o 
  -5  -1   7      272.98      272.07      6.63 o 
  -4  -1   7        0.83        1.58      1.29 o 
  -3  -1   7       24.09       22.30      2.13 o 
  -2  -1   7     1033.56     1054.02     11.62 o 
  -1  -1   7      407.84      424.96      6.02 o 
   0  -1   7       75.16       89.82      2.86 o 
   1  -1   7      600.48      574.07      7.39 o 
   2  -1   7     2438.18     2456.99     20.26 o 
   3  -1   7        1.59        2.64      1.45 o 
   4  -1   7      572.40      596.66     10.93 o 
   5  -1   7       54.86       59.35      4.57 o 
   6  -1   7      111.51      102.52      8.48 o 
   7  -1   7        0.89        2.08      4.08 o 
   8  -1   7       19.45       25.23     10.24 o 
  -9   0   7        9.16        5.98      4.12 o 
  -8   0   7       14.12       14.77      4.46 o 
  -7   0   7        5.25        7.85      2.97 o 
  -6   0   7      174.66      194.55      5.80 o 
  -5   0   7        2.65       -0.52      1.59 o 
  -4   0   7       97.30      100.21      4.07 o 
  -3   0   7      747.83      748.94      9.47 o 
  -2   0   7      893.27      895.04     10.22 o 
  -1   0   7       48.63       33.62      1.97 o 
   0   0   7        0.08        0.84      0.96 o 
   1   0   7      545.10      544.39      7.13 o 
   2   0   7      387.40      423.33      6.60 o 
   3   0   7       12.20       14.76      1.86 o 
   4   0   7      156.22      163.41     11.54 o 
   5   0   7       31.38       36.89      4.73 o 
   6   0   7      170.74      195.65     24.87 o 
   7   0   7        1.74        0.20      4.16 o 
  -9   1   7       12.25       24.69     10.91 o 
  -8   1   7        3.86        3.24      2.80 o 
  -7   1   7       41.32       35.16      3.84 o 
  -6   1   7       34.84       44.09      3.19 o 
  -5   1   7      323.05      324.56      6.41 o 
  -4   1   7        0.57        0.32      1.51 o 
  -3   1   7      297.82      289.14      5.72 o 
  -2   1   7      161.84      172.68      3.68 o 
  -1   1   7       18.71       21.84      1.53 o 
   0   1   7       62.16       63.71      2.33 o 
   1   1   7      477.98      470.26      6.84 o 
   2   1   7      634.51      610.45      7.77 o 
   3   1   7      146.19      169.03      7.00 o 
   4   1   7        0.85        1.09      2.88 o 
   5   1   7        0.41       -0.97      4.17 o 
   6   1   7        1.68        2.37      4.31 o 
   7   1   7       12.33        9.98      5.03 o 
  -9   2   7        2.37        5.30      5.44 o 
  -8   2   7      281.79      344.44     12.83 o 
  -7   2   7       43.18       39.20      5.55 o 
  -6   2   7       31.86       42.17      3.67 o 
  -5   2   7        4.81        6.44      2.30 o 
  -4   2   7      202.92      205.12      5.97 o 
  -3   2   7      161.91      156.66      3.85 o 
  -2   2   7      118.83      139.38      4.16 o 
  -1   2   7       13.18       18.15      2.21 o 
   0   2   7      221.65      218.65      7.99 o 
   1   2   7      239.80      237.24      4.99 o 
   3   2   7      512.63      507.91     15.30 o 
   4   2   7      155.07      162.75      7.32 o 
   5   2   7       22.72       25.89      5.28 o 
   6   2   7       86.29      102.87      9.95 o 
   7   2   7       41.55       43.97      7.35 o 
  -9   3   7        1.24        2.50      7.80 o 
  -8   3   7      236.07      239.89     17.43 o 
  -7   3   7        8.84       12.43      4.47 o 
  -6   3   7      123.98       96.34      8.91 o 
  -5   3   7      217.29      207.37      8.14 o 
  -4   3   7      474.56      441.65     11.83 o 
  -3   3   7      194.69      205.76      7.39 o 
  -2   3   7       85.58       98.05      5.25 o 
  -1   3   7        3.97        2.32      2.04 o 
   0   3   7       10.02       16.33      3.20 o 
   1   3   7      135.96      148.62     17.94 o 
   2   3   7      301.98      332.10      8.45 o 
   3   3   7      589.03      593.18     12.42 o 
   4   3   7      194.94      216.16      8.08 o 
   5   3   7       14.06       15.75      4.81 o 
   6   3   7       98.99      105.34     10.57 o 
  -9   4   7       25.09       17.49      6.02 o 
  -8   4   7      466.80      493.14     19.29 o 
  -7   4   7       34.36       34.85      6.31 o 
  -6   4   7       58.93       49.64     14.72 o 
  -5   4   7      213.77      217.98     10.92 o 
  -4   4   7       17.50       14.33      4.06 o 
  -3   4   7        0.14       -2.05      2.32 o 
  -2   4   7      103.15      108.98      7.54 o 
  -1   4   7      287.75      301.31      9.37 o 
   0   4   7      185.48      175.48      8.72 o 
   1   4   7      114.29      112.00      7.08 o 
   2   4   7        3.94        7.95      3.65 o 
   3   4   7       68.18       56.81      6.56 o 
   4   4   7       18.83       15.08      4.96 o 
   5   4   7        0.08       -2.42      5.19 o 
  -8   5   7       18.31       14.59      5.19 o 
  -7   5   7       97.82      110.16      9.95 o 
  -6   5   7       30.24       38.58      6.05 o 
  -5   5   7       31.80       42.85      8.64 o 
  -4   5   7        0.87       -0.77      2.51 o 
  -3   5   7      196.70      197.54      9.73 o 
  -2   5   7        0.22        3.63      3.11 o 
  -1   5   7      140.32      134.30      8.89 o 
   0   5   7        4.67        1.12      3.56 o 
   1   5   7      271.08      329.08     15.38 o 
   2   5   7       38.52       39.49      7.49 o 
   3   5   7        9.45       13.70      6.74 o 
   4   5   7        0.05        2.01      4.56 o 
   5   5   7        0.07        6.84      6.71 o 
  -8   6   7        1.53       -2.06      3.59 o 
  -7   6   7        0.01       -0.05      3.00 o 
  -6   6   7       90.70       88.35     20.55 o 
  -5   6   7        2.76        1.55      3.06 o 
  -4   6   7       37.46       30.02      5.11 o 
  -3   6   7      117.68      117.44      8.36 o 
  -2   6   7        2.78        1.60      3.30 o 
  -1   6   7       36.41       29.63      7.98 o 
   0   6   7        4.72        0.56      4.11 o 
   1   6   7      184.00      204.32     15.05 o 
   2   6   7      296.72      313.74     16.73 o 
   3   6   7        3.37        0.51      6.44 o 
   4   6   7        0.33        3.38      6.79 o 
  -8   7   7        6.04        8.21      4.43 o 
  -7   7   7       26.51       33.84      5.85 o 
  -6   7   7      139.13      129.32      9.53 o 
  -5   7   7        6.00       25.41      7.37 o 
  -4   7   7      105.87       99.36     10.48 o 
  -3   7   7      782.52      791.03     21.95 o 
  -2   7   7      141.10      121.18     22.24 o 
  -1   7   7      112.90      106.71      9.63 o 
   0   7   7      126.05      118.02     11.05 o 
   1   7   7       17.72       17.00      6.26 o 
   2   7   7      214.08      210.52     15.59 o 
   3   7   7        0.31       -6.24      5.74 o 
  -7   8   7       29.10       30.48      5.79 o 
  -6   8   7      284.49      307.39     16.40 o 
  -5   8   7        4.35        4.08      2.93 o 
  -4   8   7       52.60       54.56      6.88 o 
  -3   8   7      333.65      346.87     14.30 o 
  -2   8   7      371.68      369.37     29.27 o 
  -1   8   7       28.35       20.05      7.28 o 
   0   8   7       58.02       37.07      7.79 o 
   1   8   7      111.42      112.53     12.32 o 
  -6   9   7       73.07       59.35      7.14 o 
  -5   9   7       10.83        6.21      6.05 o 
  -4   9   7        8.82        3.36      3.08 o 
  -3   9   7       10.07       12.09      3.94 o 
  -2   9   7       89.04      100.02     19.73 o 
  -1   9   7        4.58        1.76      4.75 o 
   1 -14   8       17.65       15.03      4.28 o 
   2 -14   8        4.48       10.94      4.40 o 
   3 -14   8       23.40       14.36     13.11 o 
   4 -14   8       19.16        6.47     12.04 o 
   5 -14   8       44.34       70.82     19.65 o 
  -1 -13   8       62.48       64.10      7.00 o 
   0 -13   8        0.54       -2.34      2.87 o 
   1 -13   8        5.69        2.88      6.14 o 
   2 -13   8       64.52       58.92      7.24 o 
   3 -13   8       41.94       37.27     14.64 o 
   4 -13   8       89.32      122.46     23.21 o 
   5 -13   8       11.04        7.97     11.36 o 
   6 -13   8       12.60        6.09     11.08 o 
  -2 -12   8       15.71       17.80      4.80 o 
  -1 -12   8       16.58       15.05      5.10 o 
   0 -12   8      212.30      193.27      9.09 o 
   1 -12   8        2.63        0.34      2.99 o 
   2 -12   8        2.87       -3.27      9.37 o 
   3 -12   8        1.30       -1.25      8.94 o 
   4 -12   8       10.33        4.88     10.15 o 
   5 -12   8       71.60       94.65     20.42 o 
   6 -12   8        0.70        4.72      2.67 o 
   7 -12   8       16.19       15.06      3.73 o 
  -4 -11   8      357.43      398.84     16.14 o 
  -3 -11   8       32.43       36.79      6.08 o 
  -2 -11   8        0.04        3.65      5.83 o 
  -1 -11   8        5.46        4.75      3.82 o 
   0 -11   8       70.86       63.31      6.00 o 
   1 -11   8      318.03      298.13     10.43 o 
   2 -11   8       10.31        4.93      9.31 o 
   3 -11   8      188.38      154.88     23.18 o 
   4 -11   8      291.68      305.79     28.53 o 
   5 -11   8       50.35       63.30      9.79 o 
   6 -11   8        3.44        3.04      3.65 o 
   7 -11   8        4.96        8.47      5.02 o 
   8 -11   8       17.43       15.30      4.18 o 
  -4 -10   8       15.45        6.73      9.87 o 
  -3 -10   8       98.86      110.51     12.47 o 
  -2 -10   8        0.35       -2.83      6.14 o 
  -1 -10   8        1.49        3.25      4.23 o 
   0 -10   8       96.88       96.60      6.68 o 
   1 -10   8      216.19      212.53     11.42 o 
   2 -10   8        2.03        3.37      8.38 o 
   3 -10   8      153.97      153.58     22.82 o 
   4 -10   8      930.49      924.39     23.35 o 
   5 -10   8      475.28      484.12     20.99 o 
   6 -10   8        0.01       -1.20      1.91 o 
   7 -10   8       89.46      100.94      7.33 o 
   8 -10   8       78.48       79.70      9.33 o 
  -5  -9   8        3.30        3.65      4.46 o 
  -4  -9   8        0.05        5.06      4.10 o 
  -3  -9   8      153.00      154.03      9.92 o 
  -2  -9   8       26.02       31.69      5.15 o 
  -1  -9   8      659.51      548.60     17.73 o 
   0  -9   8       75.44       92.37      6.52 o 
   1  -9   8      224.03      195.83      7.18 o 
   2  -9   8        0.55       -2.20      3.02 o 
   3  -9   8     1499.55     1464.74     35.32 o 
   4  -9   8       24.65       26.94     12.04 o 
   5  -9   8       47.84       46.85     12.49 o 
   6  -9   8       82.51       78.42      6.55 o 
   7  -9   8       60.38       59.38      6.08 o 
   8  -9   8        9.28        3.68      3.47 o 
  -6  -8   8        0.03        1.05      4.51 o 
  -5  -8   8        4.79        2.77      4.28 o 
  -4  -8   8      211.62      207.10     11.16 o 
  -3  -8   8      402.65      352.74     19.42 o 
  -2  -8   8       32.86       29.06      4.71 o 
  -1  -8   8       52.63       52.14      5.03 o 
   0  -8   8       68.85       43.23     14.67 o 
   1  -8   8        0.50        3.74      3.22 o 
   2  -8   8        0.39       -1.14      2.93 o 
   3  -8   8      514.51      517.16     13.44 o 
   4  -8   8      298.29      299.17     12.10 o 
   5  -8   8       14.01       10.96      3.85 o 
   6  -8   8       15.05       11.53      3.21 o 
   7  -8   8      166.24      172.92      9.95 o 
   8  -8   8        0.03        0.11      4.02 o 
  -6  -7   8       70.25       69.93      7.19 o 
  -5  -7   8       32.49       37.55      5.31 o 
  -4  -7   8        4.57        5.17      3.82 o 
  -3  -7   8       32.01       41.39      9.23 o 
  -2  -7   8      121.54      140.69     10.59 o 
  -1  -7   8       46.33       45.15      4.45 o 
   0  -7   8       21.82       17.81      2.99 o 
   1  -7   8      245.26      243.45      9.34 o 
   2  -7   8        0.25       -1.17      2.64 o 
   3  -7   8        0.73        1.84      2.36 o 
   4  -7   8       21.86       22.86      3.95 o 
   5  -7   8        5.72       -5.54      4.01 o 
   6  -7   8       84.40       93.59      7.47 o 
   7  -7   8      278.74      276.66     12.79 o 
   8  -7   8        0.05        4.25      3.83 o 
   9  -7   8        0.48       -1.55      3.73 o 
  -7  -6   8        0.04        0.62      4.15 o 
  -6  -6   8       39.95       40.45      4.68 o 
  -5  -6   8        2.05        3.38      2.68 o 
  -4  -6   8        4.55        4.05      2.71 o 
  -3  -6   8       44.39       48.73      4.30 o 
  -2  -6   8      238.64      252.35      7.32 o 
  -1  -6   8      314.59      324.66     11.61 o 
   0  -6   8       21.56       22.53      3.32 o 
   1  -6   8       18.81       13.18      3.52 o 
   2  -6   8     1054.62     1035.21     20.49 o 
   3  -6   8      376.10      349.07      9.09 o 
   4  -6   8      262.72      244.98     10.39 o 
   5  -6   8      139.12      149.88     13.23 o 
   6  -6   8       25.79       25.47      4.53 o 
   7  -6   8      113.70      103.66      9.57 o 
   8  -6   8       68.50       69.05      8.74 o 
  -7  -5   8      163.76      196.71     11.95 o 
  -6  -5   8      293.61      299.06     11.08 o 
  -5  -5   8      172.35      174.78      7.23 o 
  -4  -5   8       32.84       31.80      3.55 o 
  -3  -5   8        3.06        0.47      1.77 o 
  -2  -5   8       86.37       88.11      3.66 o 
  -1  -5   8       61.28       54.03      3.86 o 
   0  -5   8      173.42      141.16      5.90 o 
   1  -5   8      609.48      562.50     13.79 o 
   2  -5   8      135.06      122.01      6.92 o 
   3  -5   8       11.65        9.42      2.63 o 
   4  -5   8       92.40       89.98      5.25 o 
   5  -5   8       28.98       16.29      3.99 o 
   6  -5   8       17.88       16.72      4.40 o 
   7  -5   8        4.62        6.03      3.87 o 
   8  -5   8        4.01        3.67      4.13 o 
  -8  -4   8      105.77      110.60     14.11 o 
  -7  -4   8       12.03        7.69      4.72 o 
  -6  -4   8        0.04        5.16      3.69 o 
  -5  -4   8      188.06      179.13      7.09 o 
  -4  -4   8      595.41      576.35     12.52 o 
  -3  -4   8      132.72      124.13      4.50 o 
  -2  -4   8      543.41      521.74      8.17 o 
  -1  -4   8       58.85       50.00      2.21 o 
   0  -4   8      795.34      837.17      8.07 o 
   1  -4   8      345.22      340.31      4.40 o 
   2  -4   8      297.95      288.10      4.98 o 
   3  -4   8      131.52      132.35      3.93 o 
   4  -4   8      127.89      131.91      6.63 o 
   5  -4   8      195.00      205.24     10.88 o 
   6  -4   8        3.10        4.99      3.55 o 
   7  -4   8        7.60        8.71      3.66 o 
   8  -4   8      195.88      189.68      9.15 o 
  -8  -3   8        0.64       -2.28      4.01 o 
  -7  -3   8       85.16      102.23      7.46 o 
  -6  -3   8      143.63      132.79     18.99 o 
  -5  -3   8      255.16      236.66      7.22 o 
  -4  -3   8      281.29      277.04      6.67 o 
  -3  -3   8       23.05       19.10      2.06 o 
  -2  -3   8        1.86        1.69      1.34 o 
  -1  -3   8      196.79      203.94      5.69 o 
   0  -3   8     1524.33     1565.46     17.99 o 
   1  -3   8      158.98      145.70      3.56 o 
   2  -3   8        1.21        0.00      1.26 o 
   3  -3   8       26.38       32.40      2.73 o 
   4  -3   8       18.42       18.96      2.59 o 
   5  -3   8      261.18      276.57      8.35 o 
   6  -3   8        0.29        4.86      2.44 o 
   7  -3   8        9.38       10.43      3.08 o 
   8  -3   8      220.67      212.82     22.66 o 
  -8  -2   8       19.43       23.04      5.85 o 
  -7  -2   8       27.45       22.07      4.15 o 
  -6  -2   8       42.42       39.28      5.99 o 
  -5  -2   8       94.57       82.69      5.56 o 
  -4  -2   8     1053.08     1022.84     11.76 o 
  -3  -2   8      157.27      150.32      3.93 o 
  -2  -2   8        9.25       11.48      1.74 o 
  -1  -2   8      405.96      431.42      6.86 o 
   0  -2   8       21.15       19.87      1.89 o 
   1  -2   8       76.00       67.93      2.81 o 
   2  -2   8       27.90       23.62      2.03 o 
   3  -2   8      255.73      253.03      5.78 o 
   4  -2   8       14.81       14.46      2.71 o 
   5  -2   8      296.36      361.83     12.34 o 
   6  -2   8        0.06       -2.16      2.74 o 
   7  -2   8       26.06       29.91      5.67 o 
   8  -2   8       43.87       33.34      5.89 o 
  -9  -1   8       10.66       12.43      5.20 o 
  -8  -1   8        0.56        2.91      3.96 o 
  -7  -1   8        2.53        3.81      3.83 o 
  -6  -1   8        8.32        9.83      3.45 o 
  -5  -1   8      647.47      624.66     12.95 o 
  -4  -1   8      888.20      812.92     10.61 o 
  -3  -1   8      121.27      115.74      4.00 o 
  -2  -1   8      357.53      374.05      6.15 o 
  -1  -1   8      449.68      489.20      8.31 o 
   0  -1   8       56.13       63.22      2.83 o 
   1  -1   8      195.69      195.12      4.37 o 
   2  -1   8       86.90       95.49      3.44 o 
   3  -1   8       24.91       25.02      3.55 o 
   4  -1   8      978.15      941.35     14.83 o 
   5  -1   8       22.65       20.84      3.47 o 
   6  -1   8      125.46      131.81      9.23 o 
   7  -1   8      160.66      152.99     10.27 o 
  -9   0   8       87.00       91.22      8.33 o 
  -8   0   8       51.57       57.23      6.59 o 
  -7   0   8      375.23      399.98     11.64 o 
  -6   0   8        0.01       -0.35      1.50 o 
  -5   0   8       22.10       22.17      2.57 o 
  -4   0   8      121.72      122.61      4.56 o 
  -3   0   8      285.45      288.69      5.73 o 
  -2   0   8        3.32        2.01      1.31 o 
  -1   0   8      372.68      370.92      5.70 o 
   0   0   8      205.09      194.06      4.09 o 
   1   0   8        0.92        1.81      1.20 o 
   2   0   8       47.45       42.25      2.69 o 
   3   0   8     1858.74     1916.40     19.04 o 
   4   0   8       83.19       83.27      6.25 o 
   5   0   8       27.08       30.51      4.57 o 
   6   0   8       49.41       40.52      6.56 o 
   7   0   8       15.61       14.68      6.83 o 
  -9   1   8        9.40       -2.47      9.80 o 
  -8   1   8       17.75       23.13      6.30 o 
  -7   1   8       14.89        6.05      2.37 o 
  -6   1   8      161.08      162.96      7.21 o 
  -5   1   8      210.57      217.05      5.93 o 
  -4   1   8       12.02       12.94      2.07 o 
  -3   1   8     1099.46     1126.41     13.47 o 
  -2   1   8        7.92       11.12      1.51 o 
  -1   1   8      457.47      441.25      7.29 o 
   0   1   8       17.41       14.92      1.58 o 
   1   1   8      140.92      147.50      6.77 o 
   2   1   8     1611.30     1694.35     21.11 o 
   3   1   8      107.28      119.55      6.32 o 
   4   1   8       99.54      111.98      8.44 o 
   5   1   8       32.56       22.99      5.35 o 
   6   1   8        2.08        2.03      6.71 o 
   7   1   8       14.09        5.47      6.79 o 
  -9   2   8       47.49       49.17      9.98 o 
  -8   2   8      154.43      204.47     10.43 o 
  -7   2   8       92.09       99.70      7.81 o 
  -6   2   8      316.24      319.60     10.91 o 
  -5   2   8        1.71        4.83      2.82 o 
  -4   2   8      408.69      399.63     17.47 o 
  -3   2   8        5.38        4.93      1.86 o 
  -2   2   8      204.70      216.40      9.31 o 
  -1   2   8      440.48      436.89      8.85 o 
   0   2   8       62.49       55.83      3.87 o 
   1   2   8        0.66        3.80      2.34 o 
   3   2   8      142.09      139.19      6.67 o 
   4   2   8        2.93        0.11      3.26 o 
   5   2   8        2.77        3.76      3.84 o 
   6   2   8       10.23        5.93      5.19 o 
  -9   3   8       12.72        3.33      5.02 o 
  -8   3   8       27.85       22.11      6.26 o 
  -7   3   8       29.40       22.99      5.68 o 
  -6   3   8        0.35        2.66      3.55 o 
  -5   3   8       41.39       40.98      6.04 o 
  -4   3   8      780.87      790.94     16.69 o 
  -3   3   8      141.93      161.12      8.48 o 
  -2   3   8       74.58       72.56      5.55 o 
  -1   3   8      111.98       97.67      6.36 o 
   0   3   8      445.73      445.49     12.27 o 
   1   3   8      232.00      234.02      6.64 o 
   3   3   8       26.61       28.10      3.82 o 
   4   3   8      143.87      137.11      7.84 o 
   5   3   8        0.63       -0.33      4.04 o 
  -8   4   8        0.41       -0.50      4.13 o 
  -7   4   8       16.38       17.83      5.39 o 
  -6   4   8       43.08       52.44      7.08 o 
  -5   4   8       14.39        9.37      4.73 o 
  -4   4   8       37.02       35.09      5.53 o 
  -3   4   8       99.39      105.73      8.77 o 
  -2   4   8       12.67       11.12      4.03 o 
  -1   4   8        3.52        7.93      3.98 o 
   0   4   8      295.53      322.24     10.72 o 
   1   4   8      242.79      252.75     10.20 o 
   2   4   8        4.08       10.25      4.04 o 
   3   4   8        0.02        6.62      8.79 o 
   4   4   8       36.81       28.26      6.72 o 
   5   4   8       33.80       39.63     10.06 o 
  -8   5   8       14.63       27.51      6.52 o 
  -7   5   8       82.91       88.06      9.55 o 
  -6   5   8       16.83       11.75      4.25 o 
  -5   5   8        4.13        6.60      3.90 o 
  -4   5   8      489.57      512.89     17.27 o 
  -3   5   8      279.05      284.63     12.68 o 
  -2   5   8       83.26       75.86      7.98 o 
  -1   5   8       13.21        9.74      4.34 o 
   0   5   8       21.59       10.83      6.52 o 
   1   5   8        3.50        4.92      5.04 o 
   2   5   8        0.77       -2.21      6.24 o 
   3   5   8       28.97       18.37      8.24 o 
   4   5   8       26.43       25.78     11.28 o 
  -8   6   8       56.12       57.19     10.53 o 
  -7   6   8       50.64       57.99     13.07 o 
  -6   6   8       87.85      102.33     10.20 o 
  -5   6   8       37.71       35.40      8.92 o 
  -4   6   8       17.64        4.52      5.28 o 
  -3   6   8        6.59        2.53      4.65 o 
  -2   6   8       13.21       11.61      4.49 o 
  -1   6   8       16.68        5.57      4.47 o 
   0   6   8      168.07      162.63     12.00 o 
   1   6   8       40.86       48.69      8.65 o 
   2   6   8       21.07        8.17     13.62 o 
   3   6   8        1.28       -1.39      6.78 o 
  -7   7   8       15.78       11.93      4.69 o 
  -6   7   8       61.23       35.41     16.09 o 
  -5   7   8        8.30        8.55      4.01 o 
  -4   7   8        0.05       -2.55      3.10 o 
  -3   7   8       99.42       88.08      8.88 o 
  -2   7   8       12.38        4.11      5.78 o 
  -1   7   8       11.19       12.83      5.37 o 
   0   7   8        1.29        3.08      4.93 o 
   1   7   8       27.84       23.28      7.30 o 
   2   7   8       50.27       52.17     10.04 o 
  -6   8   8        5.03       10.05      4.45 o 
  -5   8   8        0.04       -1.60      3.29 o 
  -4   8   8        3.81        8.76      4.10 o 
  -3   8   8      423.12      413.88     16.84 o 
  -2   8   8        1.44        2.77      5.25 o 
  -1   8   8        4.97        5.07      4.86 o 
   0   8   8        0.82       -2.53      5.61 o 
   1 -14   9       34.00       46.04      5.59 o 
   2 -14   9       44.21       47.73     10.45 o 
   3 -14   9       14.72       14.52     13.44 o 
   4 -14   9        0.97        0.09     12.68 o 
  -1 -13   9       12.12       19.06      4.57 o 
   0 -13   9        8.08       12.27      3.62 o 
   1 -13   9        8.75       14.11      3.94 o 
   2 -13   9       49.98       73.63      7.58 o 
   3 -13   9       44.41       52.87     17.25 o 
   4 -13   9       66.09       73.71     18.93 o 
   5 -13   9        1.64        3.09      3.61 o 
   6 -13   9        5.69        8.57      3.33 o 
  -2 -12   9       87.70      107.10      9.03 o 
  -1 -12   9      185.31      201.63     11.90 o 
   0 -12   9      246.05      278.30     12.50 o 
   1 -12   9       84.62       78.28     10.14 o 
   2 -12   9        6.42       88.57     18.11 o 
   3 -12   9        8.25        4.59      3.74 o 
   4 -12   9      192.92      219.24      9.99 o 
   5 -12   9        0.07       -1.62      8.46 o 
   6 -12   9        0.01       -0.13      2.83 o 
   7 -12   9       65.27       82.69      9.03 o 
  -3 -11   9       17.60       15.53      4.03 o 
  -2 -11   9       59.81       60.05      7.88 o 
  -1 -11   9      123.61      112.54     19.95 o 
   0 -11   9        3.96        1.18      2.91 o 
   1 -11   9       44.40       47.08      5.68 o 
   2 -11   9        8.82       11.06      6.17 o 
   3 -11   9      106.39       96.03      7.49 o 
   4 -11   9      297.48      300.41     17.72 o 
   5 -11   9        0.38        3.15      3.75 o 
   6 -11   9        2.11        2.05      2.50 o 
   7 -11   9        6.77        2.59      3.67 o 
  -4 -10   9       16.33       14.13      5.25 o 
  -3 -10   9       45.80       26.94      5.48 o 
  -2 -10   9       68.78       61.83     10.74 o 
  -1 -10   9      352.88      285.59     20.08 o 
   0 -10   9        5.63        7.73      3.45 o 
   1 -10   9        9.44        5.70      9.30 o 
   2 -10   9      112.69       96.36      7.66 o 
   3 -10   9        1.31        6.24      8.04 o 
   4 -10   9       59.76       45.79     27.38 o 
   5 -10   9        3.27        3.50      4.51 o 
   6 -10   9        2.57        0.18      4.21 o 
   7 -10   9      203.54      228.59     16.87 o 
   8 -10   9       59.42       57.67      6.98 o 
  -5  -9   9       15.81       15.45      5.47 o 
  -4  -9   9        8.23       14.50      4.96 o 
  -3  -9   9       54.63       51.49      6.72 o 
  -2  -9   9       48.03       34.52      5.74 o 
  -1  -9   9      628.93      598.18     15.85 o 
   0  -9   9       59.55       51.93      6.48 o 
   1  -9   9       61.98       30.56     21.37 o 
   2  -9   9     1026.24      970.54     25.30 o 
   3  -9   9        0.11        5.80      4.89 o 
   4  -9   9       79.40       86.66      7.44 o 
   5  -9   9      254.52      271.24     30.90 o 
   6  -9   9       53.57       44.50      5.37 o 
   7  -9   9       79.27       93.64      7.74 o 
   8  -9   9       42.32       13.59     15.89 o 
  -6  -8   9      103.17      122.07     11.19 o 
  -5  -8   9       22.12       26.45      6.00 o 
  -4  -8   9      129.70      134.97     10.40 o 
  -3  -8   9       84.92       76.08      8.18 o 
  -2  -8   9       95.95       89.64     14.18 o 
  -1  -8   9      160.82      128.20      7.45 o 
   0  -8   9       32.95       29.40      4.11 o 
   1  -8   9      483.66      474.63     14.03 o 
   2  -8   9      443.61      446.06     13.30 o 
   3  -8   9     1538.66     1479.73     27.78 o 
   4  -8   9        3.27        2.99      2.74 o 
   5  -8   9        0.40        5.10      3.13 o 
   6  -8   9        1.52        3.19      2.95 o 
   7  -8   9       32.34       34.46      8.70 o 
   8  -8   9        6.03        3.33      3.71 o 
  -6  -7   9       69.12       87.35     13.68 o 
  -5  -7   9        0.25        3.14      2.94 o 
  -4  -7   9       13.78       20.20      3.83 o 
  -3  -7   9      284.54      248.68     10.80 o 
  -2  -7   9     1270.57     1160.41     24.07 o 
  -1  -7   9       14.04        5.57      2.52 o 
   0  -7   9        1.80       -2.02      3.45 o 
   1  -7   9     1327.16     1343.25     25.85 o 
   2  -7   9      290.50      307.08     18.51 o 
   3  -7   9        2.05       -1.11      2.29 o 
   4  -7   9        5.68       17.37      9.14 o 
   5  -7   9       88.57       76.90      8.40 o 
   6  -7   9      185.32      173.96      9.33 o 
   7  -7   9       82.12       64.02      7.71 o 
   8  -7   9        1.78       -0.03      3.50 o 
  -7  -6   9       19.03       23.94      5.99 o 
  -6  -6   9       26.51       25.44      4.58 o 
  -5  -6   9       65.09       69.69      5.35 o 
  -4  -6   9       37.20       51.91      5.09 o 
  -3  -6   9        4.83        4.60      2.35 o 
  -2  -6   9      749.82      731.60     13.34 o 
  -1  -6   9        1.58       -0.09      1.71 o 
   0  -6   9        0.39       -0.02      1.76 o 
   1  -6   9      373.20      362.26     13.12 o 
   2  -6   9       78.45       73.04      6.16 o 
   3  -6   9       91.45      100.56     10.33 o 
   4  -6   9        0.32        0.56      3.73 o 
   5  -6   9       16.15        9.92      6.30 o 
   6  -6   9      134.51      118.83      8.45 o 
   7  -6   9        7.19       10.37      4.49 o 
   8  -6   9       84.67       73.44      9.17 o 
  -7  -5   9       56.20       57.28      8.00 o 
  -6  -5   9       97.70       99.64     20.88 o 
  -5  -5   9        6.82        7.95      2.90 o 
  -4  -5   9       61.19       57.22      4.55 o 
  -3  -5   9       32.50       34.86      3.02 o 
  -2  -5   9       87.90       83.95      3.74 o 
  -1  -5   9      287.94      289.87      6.10 o 
   0  -5   9       28.62       30.87      2.82 o 
   1  -5   9       58.65       52.13      4.47 o 
   2  -5   9      232.90      232.13      7.76 o 
   3  -5   9       13.23       25.99      3.57 o 
   4  -5   9      334.56      321.70     10.02 o 
   5  -5   9        4.94        5.75      3.04 o 
   6  -5   9      190.39      171.54     24.11 o 
   7  -5   9        6.65       13.89      4.57 o 
   8  -5   9       79.34       85.37     10.31 o 
  -8  -4   9       60.75       71.03     13.50 o 
  -7  -4   9       13.33       -3.71      6.64 o 
  -6  -4   9        0.36        0.58      3.96 o 
  -5  -4   9       47.57       41.44      4.37 o 
  -4  -4   9      660.94      613.42     11.54 o 
  -3  -4   9       62.37       60.30      3.63 o 
  -2  -4   9      411.12      391.40      7.47 o 
  -1  -4   9       54.89       54.60      3.27 o 
   0  -4   9      244.57      229.73      4.60 o 
   1  -4   9        0.29       -1.61      1.46 o 
   2  -4   9      365.64      377.32      6.80 o 
   3  -4   9      141.47      177.50      5.68 o 
   4  -4   9      604.15      607.16     10.74 o 
   5  -4   9       35.84       48.87      5.78 o 
   6  -4   9        0.47       -1.72      3.05 o 
   7  -4   9       14.96        8.23      4.26 o 
   8  -4   9       14.59       10.46      6.61 o 
  -8  -3   9       13.70       15.87      5.68 o 
  -7  -3   9       18.14       17.91      4.16 o 
  -6  -3   9       50.68       60.47      7.10 o 
  -5  -3   9      306.85      334.52     10.79 o 
  -4  -3   9      377.62      363.18      8.61 o 
  -3  -3   9       70.43       64.07      3.66 o 
  -2  -3   9      249.80      234.87      4.90 o 
  -1  -3   9      481.04      459.17      8.34 o 
   0  -3   9        1.53        1.96      1.44 o 
   1  -3   9        0.83        0.63      1.60 o 
   2  -3   9        2.34        3.65      1.63 o 
   3  -3   9      124.43      118.20      5.19 o 
   4  -3   9      158.34      161.03      5.57 o 
   5  -3   9        0.51        3.05      2.25 o 
   6  -3   9        6.99        9.80      2.91 o 
   7  -3   9       50.67       54.08      7.57 o 
   8  -3   9       25.72       20.34     12.58 o 
  -8  -2   9       91.76      124.01     18.64 o 
  -7  -2   9       77.89       75.17      6.30 o 
  -6  -2   9      141.86      141.12     11.55 o 
  -5  -2   9      237.41      214.71      8.74 o 
  -4  -2   9      158.86      164.89      5.20 o 
  -3  -2   9       20.46       16.11      2.07 o 
  -2  -2   9        6.56        4.72      1.66 o 
  -1  -2   9     1118.98     1157.96     13.49 o 
   0  -2   9        6.84        4.33      1.54 o 
   1  -2   9       60.25       65.42      3.50 o 
   2  -2   9       61.80       80.01     10.44 o 
   3  -2   9      414.06      450.62      9.49 o 
   4  -2   9        0.32        2.50      2.22 o 
   5  -2   9        2.73        1.35      2.26 o 
   6  -2   9       17.42       22.08      5.10 o 
   7  -2   9       39.37       54.20      6.88 o 
  -8  -1   9        5.40        9.34      4.59 o 
  -7  -1   9      160.27      164.22     14.22 o 
  -6  -1   9       40.35       19.56      4.56 o 
  -5  -1   9      157.49      145.61      5.89 o 
  -4  -1   9      342.86      353.75      7.47 o 
  -3  -1   9       31.33       30.55      2.65 o 
  -2  -1   9       18.38       21.03      2.09 o 
  -1  -1   9        0.38        2.29      1.34 o 
   0  -1   9       29.00       23.55      2.12 o 
   1  -1   9        0.07        0.77      1.27 o 
   2  -1   9       17.46       18.76      2.06 o 
   3  -1   9     1320.31     1438.87     31.18 o 
   4  -1   9       35.27       36.74      4.69 o 
   5  -1   9      153.40      164.64      9.73 o 
   6  -1   9       25.15       19.99      5.37 o 
   7  -1   9       54.30       60.89      7.55 o 
  -8   0   9      268.11      287.56     11.94 o 
  -7   0   9        7.39        7.91      3.93 o 
  -6   0   9        0.17        2.85      2.00 o 
  -5   0   9        0.97        5.65      2.29 o 
  -4   0   9      336.52      342.79      7.90 o 
  -3   0   9      219.42      217.13      5.46 o 
  -2   0   9      329.00      321.08      6.12 o 
  -1   0   9      333.56      338.95      5.80 o 
   0   0   9      254.37      235.03      6.18 o 
   1   0   9        0.28       -1.46      1.34 o 
   2   0   9     1610.42     2131.84     33.28 o 
   3   0   9      113.76      106.45      7.25 o 
   4   0   9        7.46       11.98      5.89 o 
   5   0   9       22.31       27.36      5.72 o 
   6   0   9        0.21       -3.39      3.64 o 
   7   0   9        4.88        0.65      4.52 o 
  -8   1   9       41.60       38.95     10.85 o 
  -7   1   9        8.41        8.22      2.69 o 
  -6   1   9       31.10       34.58      3.73 o 
  -5   1   9       81.86       80.98      3.85 o 
  -4   1   9      265.91      267.21      7.47 o 
  -3   1   9       25.48       25.57      2.91 o 
  -2   1   9       11.53        7.37      2.79 o 
  -1   1   9       70.26       69.36      4.46 o 
   0   1   9       67.79       63.32      4.50 o 
   1   1   9       94.58       91.32      5.31 o 
   2   1   9       16.62       22.65      3.48 o 
   3   1   9       41.19       49.54      5.36 o 
   4   1   9       30.93       42.29      9.68 o 
   5   1   9        6.16        1.93      5.16 o 
   6   1   9        0.10        2.95      4.37 o 
  -8   2   9       70.58       85.02      8.11 o 
  -7   2   9      134.37      137.16      9.35 o 
  -6   2   9       73.76       79.23     10.51 o 
  -5   2   9       27.27       18.31      3.87 o 
  -4   2   9      159.28      165.89      7.79 o 
  -3   2   9        0.99        2.78      2.30 o 
  -2   2   9       33.86       28.02      2.87 o 
  -1   2   9       89.67       94.85      6.70 o 
   0   2   9      249.36      268.39      7.48 o 
   1   2   9      556.25      571.79     11.81 o 
   2   2   9        1.51        6.91      2.70 o 
   3   2   9        0.16       -2.68      2.53 o 
   4   2   9       26.06       26.86     10.27 o 
   5   2   9       61.80       62.66      7.24 o 
  -8   3   9       35.11       51.04      8.46 o 
  -7   3   9        1.43       -1.57      3.95 o 
  -6   3   9        7.80        6.95      6.16 o 
  -5   3   9      142.11      136.96     10.34 o 
  -4   3   9      416.24      418.94     16.58 o 
  -3   3   9        4.92        1.49      2.42 o 
  -2   3   9      121.83      127.65      7.17 o 
  -1   3   9       61.36       61.32      5.55 o 
   0   3   9       31.43       32.72      4.84 o 
   1   3   9       30.53       30.02      3.18 o 
   2   3   9       38.30       39.19      4.67 o 
   3   3   9       14.22        9.55      5.83 o 
   4   3   9       57.91       81.53     13.12 o 
   5   3   9       68.03       51.85      7.98 o 
  -8   4   9       25.92       21.85      6.41 o 
  -7   4   9      125.00      126.84     21.74 o 
  -6   4   9       39.95       50.35      7.45 o 
  -5   4   9      236.46      223.47     12.11 o 
  -4   4   9        6.11        3.80      3.45 o 
  -3   4   9       41.63       37.59      6.10 o 
  -2   4   9        9.75       18.39      4.92 o 
  -1   4   9       30.22       30.62      9.43 o 
   0   4   9      118.54      146.27     11.34 o 
   1   4   9       52.95       52.56      8.67 o 
   2   4   9        2.11        5.22      5.79 o 
   3   4   9       32.32       25.98      5.68 o 
   4   4   9       70.43      109.95     14.46 o 
  -7   5   9       47.91       50.26      7.82 o 
  -6   5   9        1.40        1.26      3.92 o 
  -5   5   9      293.53      297.31     14.10 o 
  -4   5   9      293.87      289.83     13.64 o 
  -3   5   9       42.68       41.39     13.98 o 
  -2   5   9       93.62       97.99      9.52 o 
  -1   5   9        8.87        0.00      5.18 o 
   0   5   9       70.57       58.23     13.69 o 
   1   5   9        0.15       -2.88      5.01 o 
   2   5   9       84.84       83.65     11.04 o 
   3   5   9      107.22       84.11     18.89 o 
  -7   6   9       38.87       49.15      8.10 o 
  -6   6   9        0.01        1.64      3.78 o 
  -5   6   9      123.29      139.67     11.69 o 
  -4   6   9        2.37        8.40      4.35 o 
  -3   6   9       28.29       23.46      5.79 o 
  -2   6   9        3.35        4.17      4.55 o 
  -1   6   9       60.92       62.63      8.56 o 
   0   6   9       67.77       53.28      8.59 o 
   1   6   9        2.35        6.92      5.95 o 
   2   6   9       26.27       17.77      8.27 o 
  -6   7   9       36.70       29.85      7.44 o 
  -5   7   9        3.76        5.84      4.36 o 
  -4   7   9       25.70       28.85      6.45 o 
  -3   7   9       50.66       58.89      8.17 o 
  -2   7   9      144.49      140.98     16.11 o 
  -1   7   9        1.93       -0.98      4.45 o 
   0   7   9        0.05       -2.19      4.95 o 
  -4   8   9        2.71        4.04      4.39 o 
  -3   8   9       55.16       23.00     23.94 o 
  -2   8   9       32.08       22.02      8.53 o 
   2 -14  10        0.00       13.99      5.54 o 
   3 -14  10       88.96      109.07      8.98 o 
  -1 -13  10        2.91        9.40      3.81 o 
   0 -13  10        5.66        5.28      3.26 o 
   1 -13  10       15.84       12.17      9.33 o 
   2 -13  10      103.07      142.65     10.26 o 
   3 -13  10      253.95      287.20     12.79 o 
   4 -13  10        2.80        5.88      4.58 o 
   5 -13  10       50.25       52.56      7.12 o 
  -2 -12  10       24.18       31.05      8.25 o 
  -1 -12  10       15.94       16.29      5.86 o 
   0 -12  10      134.01      135.30      9.83 o 
   1 -12  10       57.33       53.49      7.77 o 
   2 -12  10        8.78       19.16      5.33 o 
   3 -12  10        1.05        9.13      4.29 o 
   4 -12  10        0.14        0.04      3.59 o 
   5 -12  10      145.95      157.98     10.41 o 
   6 -12  10        0.22        4.72      4.16 o 
  -3 -11  10      146.33      166.63     11.06 o 
  -2 -11  10      163.12      166.38      9.86 o 
  -1 -11  10       25.63       17.89      5.21 o 
   0 -11  10        4.57        5.14      2.89 o 
   1 -11  10        0.02        1.30      4.33 o 
   2 -11  10       71.77       68.69      7.92 o 
   3 -11  10        6.10        7.02      9.18 o 
   4 -11  10       24.44       17.21     18.69 o 
   5 -11  10      221.57      218.73     20.67 o 
   6 -11  10       36.51       25.70      5.86 o 
   7 -11  10        2.26       -1.93      5.46 o 
  -4 -10  10        1.38        0.49      4.25 o 
  -3 -10  10       23.70       21.93      5.25 o 
  -2 -10  10        2.76        4.62      3.57 o 
  -1 -10  10        4.55        3.84      3.15 o 
   0 -10  10       37.57       27.78      4.34 o 
   1 -10  10       60.68       55.12      8.23 o 
   2 -10  10      374.92      394.49     15.04 o 
   3 -10  10      153.84      142.95     16.59 o 
   4 -10  10       80.54       80.82     10.95 o 
   5 -10  10      130.23      151.04     10.39 o 
   6 -10  10        0.55       11.94      5.99 o 
   7 -10  10       18.12       33.13     10.18 o 
  -5  -9  10       33.17       37.06      9.20 o 
  -4  -9  10       63.85       60.64      7.66 o 
  -3  -9  10        2.67        3.34      4.18 o 
  -2  -9  10      288.31      249.74     11.99 o 
  -1  -9  10      351.30      330.05     11.87 o 
   0  -9  10       17.16       20.69      3.88 o 
   1  -9  10      176.86      164.95     15.39 o 
   2  -9  10      286.05      287.52     12.77 o 
   3  -9  10      337.68      312.73     17.39 o 
   4  -9  10      422.38      441.52     16.31 o 
   5  -9  10      182.16      181.89     10.84 o 
   6  -9  10        5.08        6.37      6.81 o 
   7  -9  10        7.70        7.66      9.47 o 
   8  -9  10       35.86       43.57      6.85 o 
  -6  -8  10       14.55        2.98     12.81 o 
  -5  -8  10       92.06      105.40     10.12 o 
  -4  -8  10      109.57      104.86      9.39 o 
  -3  -8  10      130.21      109.41      9.13 o 
  -2  -8  10       10.67       11.36      3.85 o 
  -1  -8  10      118.28       98.12     11.89 o 
   0  -8  10       73.27       76.64      9.53 o 
   1  -8  10      916.21      881.36     31.47 o 
   2  -8  10        0.10        6.85      6.06 o 
   3  -8  10      347.70      323.87     13.52 o 
   4  -8  10       18.14       20.41      5.06 o 
   5  -8  10        9.46       14.63      4.85 o 
   6  -8  10       32.74       40.48      7.67 o 
   7  -8  10       48.92       40.05      6.39 o 
   8  -8  10       14.42       22.21      5.57 o 
  -6  -7  10       76.43       79.84      8.46 o 
  -5  -7  10      220.74      244.40     15.60 o 
  -4  -7  10        0.80       -1.30      2.63 o 
  -3  -7  10      197.76      196.68     10.45 o 
  -2  -7  10     1050.29      967.48     21.89 o 
  -1  -7  10       79.97       75.01      6.12 o 
   0  -7  10      247.95      331.33     27.79 o 
   1  -7  10      879.90      860.28     20.32 o 
   2  -7  10        3.02        3.92      3.27 o 
   3  -7  10      182.18      186.62      9.03 o 
   4  -7  10        0.01       12.38      9.02 o 
   5  -7  10      164.56      169.86     14.77 o 
   6  -7  10        5.11       16.06     12.32 o 
   7  -7  10       39.19       29.39      5.91 o 
   8  -7  10        3.62        4.22      4.32 o 
  -7  -6  10       61.94       67.47      9.26 o 
  -6  -6  10        0.69       -2.18      4.09 o 
  -5  -6  10      151.44      152.82      7.02 o 
  -4  -6  10        0.03       -1.32      3.39 o 
  -3  -6  10       20.33       19.32      3.77 o 
  -2  -6  10      258.46      225.90      7.51 o 
  -1  -6  10      161.90      186.01      7.90 o 
   0  -6  10      311.92      318.00      9.53 o 
   1  -6  10        4.11        5.29      3.67 o 
   2  -6  10      218.10      230.85     25.21 o 
   3  -6  10       29.56       29.19      4.70 o 
   4  -6  10       14.59        5.44      3.99 o 
   5  -6  10      359.77      327.19     15.77 o 
   6  -6  10       20.82       23.69      4.76 o 
   7  -6  10       61.96       58.26      7.89 o 
   8  -6  10       21.67       33.58      6.86 o 
  -7  -5  10       20.65       21.98      5.94 o 
  -6  -5  10        0.73        2.94      4.31 o 
  -5  -5  10       28.07       29.60      4.20 o 
  -4  -5  10       83.30       82.12      5.34 o 
  -3  -5  10      138.18      130.68      5.39 o 
  -2  -5  10       42.02       44.71      4.31 o 
  -1  -5  10      176.54      155.77      4.87 o 
   0  -5  10      324.80      318.08      7.79 o 
   1  -5  10        2.63       -2.60      2.41 o 
   2  -5  10      150.77      136.46      9.48 o 
   3  -5  10        6.12       84.01     15.15 o 
   4  -5  10       11.61       13.58      3.52 o 
   5  -5  10      276.30      278.93     10.82 o 
   6  -5  10       18.86       25.81      5.24 o 
   7  -5  10       29.70       32.09      6.54 o 
   8  -5  10       18.08       22.60      6.24 o 
  -7  -4  10        0.08        0.94      7.13 o 
  -6  -4  10        0.14        0.37      4.10 o 
  -5  -4  10       28.25       24.52      4.20 o 
  -4  -4  10        1.13       -1.11      2.03 o 
  -3  -4  10      200.73      197.97      6.94 o 
  -2  -4  10      572.23      542.11      9.31 o 
  -1  -4  10      130.30      130.22      4.66 o 
   0  -4  10       74.55       71.15      3.67 o 
   1  -4  10       19.17       20.06      3.69 o 
   2  -4  10      250.88      247.62      6.88 o 
   3  -4  10      411.89      519.79     10.20 o 
   4  -4  10       22.64       27.22      3.23 o 
   5  -4  10       36.68       31.96      3.51 o 
   6  -4  10        3.27        0.00      3.12 o 
   7  -4  10        0.42       -0.02      5.07 o 
  -8  -3  10       52.79       53.27      7.92 o 
  -7  -3  10       78.71       70.69      9.30 o 
  -6  -3  10      168.79      185.38     10.48 o 
  -5  -3  10       38.21       39.61      5.74 o 
  -4  -3  10      300.28      304.23      8.82 o 
  -3  -3  10      141.52      165.23      8.06 o 
  -2  -3  10      246.66      242.80      6.26 o 
  -1  -3  10      467.35      439.25      9.78 o 
   0  -3  10       54.95       54.34      3.59 o 
   1  -3  10       12.38       17.99      2.60 o 
   2  -3  10        0.16        3.48      2.15 o 
   3  -3  10       84.94       80.73      4.88 o 
   4  -3  10       25.21       26.18      3.37 o 
   5  -3  10        2.46        2.49      2.52 o 
   6  -3  10        9.54        7.38      3.49 o 
   7  -3  10       42.14       53.48      6.38 o 
  -8  -2  10      155.00      133.01      9.87 o 
  -7  -2  10       78.91       77.77      6.43 o 
  -6  -2  10       17.15       25.54      8.99 o 
  -5  -2  10      189.26      202.02      8.59 o 
  -4  -2  10       28.89       46.71      5.00 o 
  -3  -2  10      159.72      177.32      5.88 o 
  -2  -2  10      233.42      248.13      7.03 o 
  -1  -2  10      233.79      226.59      5.24 o 
   0  -2  10       34.59       32.38      2.59 o 
   1  -2  10      223.22      233.41      5.65 o 
   2  -2  10      297.66      340.71      9.29 o 
   3  -2  10      442.56      467.37      9.98 o 
   4  -2  10       29.31       20.70      3.40 o 
   5  -2  10       27.38       21.24      4.93 o 
   6  -2  10        0.36       -0.11      4.94 o 
   7  -2  10        9.25        2.27      7.94 o 
  -8  -1  10       62.84       64.84      7.72 o 
  -7  -1  10       90.60       87.86      6.40 o 
  -6  -1  10       34.36       38.71      5.68 o 
  -5  -1  10      124.18      115.93      6.13 o 
  -4  -1  10       23.32       27.28      3.24 o 
  -3  -1  10      314.84      325.38      7.59 o 
  -2  -1  10      437.87      445.14      7.33 o 
  -1  -1  10       42.83       45.06      2.80 o 
   0  -1  10      116.30      116.67      4.33 o 
   1  -1  10        6.30        4.63      2.07 o 
   2  -1  10       14.72       11.01      5.92 o 
   3  -1  10      992.20      979.53     22.68 o 
   4  -1  10       49.37       37.81      5.84 o 
   5  -1  10        0.31        4.80      4.74 o 
   6  -1  10        5.05       13.86      5.17 o 
  -8   0  10        0.66        1.17      3.43 o 
  -7   0  10       42.75       44.16      5.94 o 
  -6   0  10        7.35        3.59      2.62 o 
  -5   0  10       10.39       12.73      2.75 o 
  -4   0  10      608.85      609.05     12.34 o 
  -3   0  10       11.00        7.02      2.27 o 
  -2   0  10      312.80      294.37      7.48 o 
  -1   0  10       94.47      104.27      5.59 o 
   0   0  10      107.72      106.75      5.77 o 
   1   0  10        2.92       -0.42      2.29 o 
   2   0  10        3.67        9.01      3.22 o 
   3   0  10       96.95       84.16      7.45 o 
   4   0  10       21.92       16.53      4.84 o 
   5   0  10       85.95       82.72      8.29 o 
   6   0  10        3.37        2.54      6.22 o 
  -8   1  10        9.69       18.58      9.22 o 
  -7   1  10      110.73      125.99     11.08 o 
  -6   1  10        0.21       -0.69      2.12 o 
  -5   1  10       15.41       13.66      2.73 o 
  -4   1  10       49.48       47.16      4.02 o 
  -3   1  10      102.71      101.89      5.26 o 
  -2   1  10      149.13      138.32      5.65 o 
  -1   1  10       16.23       14.46      2.71 o 
   0   1  10      253.93      244.54      7.57 o 
   1   1  10      537.59      521.15     12.99 o 
   2   1  10      299.43      303.67     11.55 o 
   3   1  10        5.32        3.95      3.78 o 
   4   1  10       60.73       49.91      7.07 o 
   5   1  10        3.06        0.63      4.20 o 
  -8   2  10       27.82       41.70      7.71 o 
  -7   2  10      222.80      258.69     16.09 o 
  -6   2  10        2.33       -2.22      3.69 o 
  -5   2  10        7.37        9.41      3.65 o 
  -4   2  10       14.15       18.28      6.52 o 
  -3   2  10      258.88      249.66     10.14 o 
  -2   2  10       31.20       30.35      3.16 o 
  -1   2  10       19.97       15.68      2.87 o 
   0   2  10      315.13      294.82      8.20 o 
   1   2  10       71.02       58.29      4.75 o 
   2   2  10        1.35        1.14      2.58 o 
   3   2  10      241.42      228.47     10.39 o 
   4   2  10      222.17      231.59     10.93 o 
   5   2  10       57.67       52.00      7.90 o 
  -8   3  10        8.31        9.13      5.66 o 
  -7   3  10        0.58        2.25      5.67 o 
  -6   3  10        8.24        4.95      4.41 o 
  -5   3  10      180.75      166.90     11.17 o 
  -4   3  10      209.94      237.40     16.95 o 
  -3   3  10       94.60       94.42      7.16 o 
  -2   3  10      205.00      215.20      9.34 o 
  -1   3  10      534.77      517.34     14.45 o 
   0   3  10      197.92      205.32      9.57 o 
   1   3  10        8.65        3.16      3.66 o 
   2   3  10       24.32       31.19      8.20 o 
   3   3  10      119.12      127.93      7.08 o 
   4   3  10       39.74       28.21      5.10 o 
  -7   4  10       43.20       31.22      7.00 o 
  -6   4  10       89.42       95.10     10.19 o 
  -5   4  10        9.24       14.72      5.07 o 
  -4   4  10       19.61       15.43      5.77 o 
  -3   4  10       13.64        8.17      4.39 o 
  -2   4  10      246.82      253.92     13.49 o 
  -1   4  10       32.60       37.78      7.29 o 
   0   4  10      135.47      146.59     14.24 o 
   1   4  10        4.43       -2.10      4.88 o 
   2   4  10        5.62        5.81      4.54 o 
   3   4  10       13.84        6.45      6.10 o 
  -7   5  10        0.44        1.80      4.33 o 
  -6   5  10       35.56       27.87      6.47 o 
  -5   5  10       76.01       84.93      9.78 o 
  -4   5  10       10.83        4.54      6.31 o 
  -3   5  10        0.99       -1.58      3.92 o 
  -2   5  10       71.59       76.38      9.32 o 
  -1   5  10       37.41       27.61      6.76 o 
   0   5  10       10.98       12.22      5.99 o 
   1   5  10       13.83        8.13      6.48 o 
   2   5  10       26.58       19.94      7.60 o 
  -6   6  10        9.59       13.66      5.22 o 
  -5   6  10       88.33       84.64      9.91 o 
  -4   6  10       11.43        7.67      8.14 o 
  -3   6  10        0.62        1.23      4.02 o 
  -2   6  10      122.68      108.17     11.18 o 
  -1   6  10       16.23        9.45      6.85 o 
   0   6  10        0.15        6.04      5.90 o 
   1   6  10       15.14        8.81      7.33 o 
  -4   7  10       19.91        9.94      5.13 o 
  -3   7  10        6.86        3.86      5.08 o 
  -2   7  10      341.54      348.94     17.26 o 
  -1   7  10       83.69       73.40     10.31 o 
   0 -13  11       64.83       80.62     15.10 o 
   1 -13  11        1.91       11.76      6.11 o 
   2 -13  11        0.77        6.30      5.27 o 
   3 -13  11        1.00        2.28      4.34 o 
   4 -13  11      332.68      366.99     33.49 o 
   5 -13  11       26.85       32.69      6.50 o 
  -2 -12  11       34.45       31.92      5.73 o 
  -1 -12  11       49.57       61.80      6.90 o 
   0 -12  11       19.06       14.93      4.13 o 
   1 -12  11      108.95      110.37     10.63 o 
   2 -12  11      140.77      160.42     11.28 o 
   3 -12  11       12.03        9.61      4.91 o 
   5 -12  11       38.76       56.25      8.39 o 
   6 -12  11        8.22       11.37      5.10 o 
  -3 -11  11      256.29      278.43     13.25 o 
  -2 -11  11      112.21      124.72     13.47 o 
  -1 -11  11        0.11        1.24      3.31 o 
   0 -11  11       63.95       70.30      8.75 o 
   1 -11  11        2.73       -2.95      3.22 o 
   2 -11  11      143.33      157.93     17.69 o 
   3 -11  11       42.59       58.71      9.24 o 
   4 -11  11       55.70      111.22     20.57 o 
   5 -11  11      230.82      248.80     19.63 o 
   6 -11  11        1.53        7.98     10.97 o 
  -4 -10  11       48.46       59.63     13.85 o 
  -3 -10  11       19.18       12.47      4.63 o 
  -2 -10  11       12.59        8.15      5.40 o 
  -1 -10  11       44.22       35.30      5.63 o 
   0 -10  11      312.55      298.01     17.36 o 
   1 -10  11       29.34       41.48      6.72 o 
   2 -10  11      225.87      232.13     12.28 o 
   3 -10  11       53.74       61.98      7.69 o 
   4 -10  11       70.61      108.36     14.98 o 
   5 -10  11      104.45      109.32      9.18 o 
   6 -10  11       70.80       94.58      9.77 o 
   7 -10  11        6.05        7.33      3.62 o 
  -5  -9  11        0.09       -3.98      4.08 o 
  -4  -9  11        5.12       11.99      4.97 o 
  -3  -9  11      225.95      200.39     11.16 o 
  -2  -9  11      122.03      124.60      9.61 o 
  -1  -9  11       28.84       31.54      6.88 o 
   0  -9  11       33.65       31.33     11.70 o 
   1  -9  11        0.00        4.44      3.39 o 
   2  -9  11      109.99      104.75     13.99 o 
   4  -9  11      124.17      137.65     11.05 o 
   5  -9  11       20.64       14.19      4.58 o 
   6  -9  11       19.38       20.68      4.46 o 
   7  -9  11        7.53       12.87      4.26 o 
  -5  -8  11      217.94      204.58     12.26 o 
  -4  -8  11       10.71        5.57      8.36 o 
  -3  -8  11       34.78       30.91      5.67 o 
  -2  -8  11       64.19       56.15      6.35 o 
  -1  -8  11        0.69        3.69      5.28 o 
   0  -8  11      361.28      346.53     29.26 o 
   1  -8  11      151.83      130.35      9.90 o 
   2  -8  11        2.04        0.50      3.45 o 
   3  -8  11       39.57       45.18      6.79 o 
   4  -8  11        3.65       -3.03      3.22 o 
   5  -8  11        1.71       -2.69      5.17 o 
   6  -8  11        0.20       -2.65      3.23 o 
   7  -8  11       36.53       20.97      7.85 o 
  -6  -7  11        4.74        1.73      6.21 o 
  -5  -7  11        1.45        8.20      3.51 o 
  -4  -7  11        4.08        1.04      2.90 o 
  -3  -7  11        8.21        7.75      3.37 o 
  -2  -7  11       62.00       79.19      7.45 o 
  -1  -7  11       19.13       30.30     13.83 o 
   0  -7  11      173.38      179.27     12.67 o 
   1  -7  11       38.30       33.63      5.58 o 
   2  -7  11      235.23      245.40     12.70 o 
   3  -7  11      223.33      212.94     12.15 o 
   4  -7  11      237.29      247.29     13.70 o 
   5  -7  11      200.58      177.28     16.35 o 
   6  -7  11        0.66       -1.43      3.03 o 
   7  -7  11       31.42       25.93      5.84 o 
  -6  -6  11       55.41       66.34     11.12 o 
  -5  -6  11      192.97      196.11      8.50 o 
  -4  -6  11       20.07       14.21      3.26 o 
  -3  -6  11       23.08       13.03      4.29 o 
  -2  -6  11       40.03       38.15      5.23 o 
  -1  -6  11      421.06      431.53     11.69 o 
   0  -6  11       89.00       96.50      6.45 o 
   1  -6  11      172.19      213.14     12.24 o 
   2  -6  11      471.72      503.65     16.70 o 
   3  -6  11      121.53      127.93      8.54 o 
   4  -6  11      142.86      146.68     11.40 o 
   5  -6  11        6.53       -0.11      3.99 o 
   6  -6  11        7.64        1.01      3.78 o 
   7  -6  11        3.30        8.79      4.71 o 
  -7  -5  11      153.94      154.99     11.17 o 
  -6  -5  11       88.43       97.18      9.21 o 
  -5  -5  11       75.84       98.41      8.85 o 
  -4  -5  11      120.39      104.79      6.03 o 
  -3  -5  11      351.29      341.27      9.59 o 
  -2  -5  11       98.59       96.18      5.41 o 
  -1  -5  11      903.94      866.32     11.94 o 
   0  -5  11       24.95       24.19      2.63 o 
   1  -5  11        3.15       10.14      2.28 o 
   2  -5  11       53.88       42.61      3.30 o 
   3  -5  11       44.26       32.30      4.41 o 
   4  -5  11        8.43        5.92      4.06 o 
   5  -5  11       43.94       50.80      5.80 o 
   6  -5  11       22.38       15.84      4.59 o 
   7  -5  11       45.34       47.58      8.56 o 
  -7  -4  11       16.96        7.65      5.26 o 
  -6  -4  11       14.07        4.59      4.30 o 
  -5  -4  11       41.52       37.11      5.71 o 
  -4  -4  11       84.20       82.00      6.10 o 
  -3  -4  11      363.10      367.76      9.20 o 
  -2  -4  11        4.67        6.34      2.70 o 
  -1  -4  11       48.58       50.66      4.24 o 
   0  -4  11        8.14        7.86      2.62 o 
   1  -4  11      218.75      214.36      7.19 o 
   2  -4  11      272.83      270.17      7.39 o 
   3  -4  11        2.63        3.09      2.31 o 
   4  -4  11      159.42      157.55      6.16 o 
   5  -4  11       38.21       42.22      4.11 o 
   6  -4  11       18.25       10.89      4.35 o 
   7  -4  11       58.64       36.82     13.37 o 
  -7  -3  11       22.31       28.47     15.92 o 
  -6  -3  11       96.67      120.02      9.76 o 
  -5  -3  11       12.39       12.28      4.30 o 
  -4  -3  11       78.31       76.37      5.97 o 
  -3  -3  11      424.20      452.50     10.13 o 
  -2  -3  11        6.62        4.28      2.56 o 
  -1  -3  11       60.66       62.88      4.56 o 
   0  -3  11      353.85      375.78      8.78 o 
   1  -3  11      105.21      102.84      5.43 o 
   2  -3  11      207.02      210.60     11.49 o 
   3  -3  11        9.45        9.03      2.66 o 
   4  -3  11       93.71       94.01      5.21 o 
   5  -3  11       23.80       23.55      9.23 o 
   6  -3  11      180.12      242.38     11.14 o 
   7  -3  11       20.40       20.90      7.75 o 
  -7  -2  11       70.21       64.33      6.01 o 
  -6  -2  11        0.01       -6.23      3.51 o 
  -5  -2  11       14.42       11.19      4.07 o 
  -4  -2  11      386.67      366.69     10.46 o 
  -3  -2  11      819.91      816.34     15.56 o 
  -2  -2  11      131.25      139.05      5.73 o 
  -1  -2  11        2.95        4.10      2.35 o 
   0  -2  11       29.86       36.19      3.64 o 
   1  -2  11      111.89      108.63      6.09 o 
   2  -2  11      115.04      105.33      6.13 o 
   3  -2  11       85.65       90.93      6.60 o 
   4  -2  11       71.93       74.46      7.42 o 
   5  -2  11       26.82       26.29      5.64 o 
   6  -2  11       18.26        4.85      8.95 o 
  -7  -1  11       53.16       63.41      5.68 o 
  -6  -1  11      129.24      143.75      9.05 o 
  -5  -1  11       60.14       59.08      9.91 o 
  -4  -1  11        3.41        3.51      4.17 o 
  -3  -1  11      295.63      279.18      7.86 o 
  -2  -1  11       43.13       43.25      3.89 o 
  -1  -1  11       21.23       19.33      2.90 o 
   0  -1  11       57.02       52.73      5.76 o 
   1  -1  11       18.12       11.61      3.80 o 
   2  -1  11       64.16       64.78      6.75 o 
   3  -1  11       49.54       51.99      6.47 o 
   4  -1  11       12.27        7.40      4.35 o 
   5  -1  11      118.82      107.26      9.17 o 
   6  -1  11        2.18       -0.50      5.26 o 
  -7   0  11       33.46       23.51     10.19 o 
  -6   0  11        4.43        3.93      2.56 o 
  -5   0  11        1.66       -1.50      2.45 o 
  -4   0  11        0.03        0.09      2.11 o 
  -3   0  11       12.66       14.42      3.99 o 
  -2   0  11      345.36      356.14      9.29 o 
  -1   0  11       65.08       61.48      4.73 o 
   0   0  11       49.57       48.42      4.43 o 
   1   0  11       10.79       10.41      3.34 o 
   2   0  11        8.19        6.62      3.73 o 
   3   0  11       61.60       63.42     11.59 o 
   4   0  11      384.92      362.87     14.08 o 
   5   0  11       51.77       64.47      7.59 o 
  -6   1  11       17.06       12.72      2.81 o 
  -5   1  11      276.36      270.66      8.12 o 
  -4   1  11       84.00       80.96      4.95 o 
  -3   1  11        0.60        1.80      2.17 o 
  -2   1  11      235.37      235.52      7.51 o 
  -1   1  11       13.95       15.58      3.02 o 
   0   1  11      906.01      954.02     22.02 o 
   1   1  11        2.52        2.84      2.56 o 
   2   1  11      104.85      107.52      8.26 o 
   3   1  11       13.14       10.77      4.31 o 
   4   1  11       73.76       52.40     10.93 o 
   5   1  11        2.49        4.23      4.59 o 
  -7   2  11      141.67      163.05     10.82 o 
  -6   2  11      169.70      183.25     10.12 o 
  -5   2  11        5.22        0.67      3.42 o 
  -4   2  11        0.87        4.23      3.24 o 
  -3   2  11      605.14      624.47     16.28 o 
  -2   2  11      165.14      161.59      5.84 o 
  -1   2  11       16.45       12.28      2.84 o 
   0   2  11        0.26       -1.72      2.21 o 
   1   2  11       21.68       15.87      3.29 o 
   2   2  11        8.37        0.67      3.39 o 
   3   2  11        0.00        0.64      7.30 o 
   4   2  11       15.55       12.45      7.03 o 
  -7   3  11       48.00       43.81      8.31 o 
  -6   3  11       11.20        4.64      4.89 o 
  -5   3  11       14.58       11.33      5.01 o 
  -4   3  11       12.13        8.62      4.58 o 
  -3   3  11      278.75      300.32     11.50 o 
  -2   3  11       56.13       67.94      6.72 o 
  -1   3  11      173.72      181.16     11.34 o 
   0   3  11        0.92       -2.43      3.69 o 
   1   3  11       69.23       63.75      7.11 o 
   2   3  11       10.68        8.30      6.90 o 
   3   3  11       13.52        7.96      6.52 o 
  -6   4  11       39.04       43.03      7.86 o 
  -5   4  11        1.52        2.99      4.50 o 
  -4   4  11        5.10        6.76      5.06 o 
  -3   4  11        5.06        3.59      5.25 o 
  -2   4  11       82.15       75.13      9.63 o 
  -1   4  11       46.93       44.19     15.93 o 
   0   4  11       15.53        8.24      5.93 o 
   1   4  11       17.63       21.72      5.30 o 
   2   4  11      129.32      173.26     13.21 o 
  -6   5  11        0.22        0.53      4.32 o 
  -5   5  11        0.12       -0.03      4.29 o 
  -4   5  11       44.45       31.52      6.81 o 
  -3   5  11      258.44      283.75     15.42 o 
  -2   5  11       85.65       81.27     10.26 o 
  -1   5  11       25.23       29.18      7.87 o 
   0   5  11       11.35        6.32      6.27 o 
   1   5  11       17.14       13.37      7.61 o 
  -4   6  11        3.52        1.57      4.61 o 
  -3   6  11       18.31       22.84      7.07 o 
  -2   6  11       37.72       28.66      7.07 o 
  -1   6  11        2.21       -9.29      4.65 o 
   1 -13  12       81.28       73.94      9.75 o 
   2 -13  12       13.09       16.66      5.89 o 
   3 -13  12       19.54       36.01      6.90 o 
   4 -13  12        7.76        7.99      6.86 o 
  -1 -12  12       90.41       99.25      8.77 o 
   0 -12  12      136.94      268.78     14.53 o 
   2 -12  12       13.60       20.88      8.09 o 
   3 -12  12        7.51        0.33      3.75 o 
   4 -12  12       84.78      100.77     10.37 o 
   5 -12  12      128.58      163.88     11.63 o 
  -2 -11  12       29.01       36.84      6.74 o 
  -1 -11  12       28.04       37.17      7.67 o 
   0 -11  12        9.54       13.72      4.61 o 
   1 -11  12       25.30       16.11      4.99 o 
   2 -11  12       33.27       24.75     15.65 o 
   3 -11  12       36.56       42.98      7.36 o 
   4 -11  12      131.90      197.01     12.24 o 
   5 -11  12      178.39      207.36     22.57 o 
   6 -11  12       46.19       49.70     14.11 o 
  -3 -10  12       34.47       29.69      5.88 o 
  -2 -10  12        5.41        8.79      3.90 o 
  -1 -10  12       12.99        2.64      3.18 o 
   0 -10  12       97.14       91.65      9.95 o 
   1 -10  12       71.07       65.43      8.37 o 
   2 -10  12        0.34       -0.37      3.43 o 
   3 -10  12      291.49      288.22     14.19 o 
   4 -10  12        3.97       20.82      5.11 o 
   5 -10  12       12.35        3.54     11.14 o 
   6 -10  12       25.48       21.24      5.69 o 
  -4  -9  12        4.04        4.21      4.25 o 
  -3  -9  12       13.39       11.83      4.51 o 
  -2  -9  12        4.55        9.07      5.78 o 
  -1  -9  12       59.42       63.35      8.70 o 
   0  -9  12      253.71      273.79     27.50 o 
   1  -9  12       38.38       35.31      6.77 o 
   2  -9  12      103.18      100.92     10.12 o 
   3  -9  12      189.44      207.68     12.47 o 
   4  -9  12      246.64      251.70     14.06 o 
   5  -9  12        0.42        4.69      5.31 o 
   6  -9  12      141.81      167.08     32.20 o 
  -5  -8  12        0.59       -1.89      6.33 o 
  -4  -8  12       45.14       41.28      6.84 o 
  -3  -8  12       43.10       42.73      9.41 o 
  -2  -8  12       24.15       11.45      5.63 o 
  -1  -8  12      263.92      261.73     29.40 o 
   0  -8  12       66.77       71.39      9.82 o 
   1  -8  12      105.98      110.73      9.76 o 
   2  -8  12      561.42      572.69     20.49 o 
   3  -8  12      201.83      191.79     12.06 o 
   4  -8  12      140.49      152.66     11.67 o 
   5  -8  12       16.13       14.90      5.62 o 
   6  -8  12       18.55       17.40      7.66 o 
   7  -8  12       38.28       29.47      6.18 o 
  -5  -7  12      101.16      121.30      9.98 o 
  -4  -7  12       44.18       47.10      5.51 o 
  -3  -7  12        4.27        3.93      4.32 o 
  -2  -7  12       93.33       86.56     10.31 o 
  -1  -7  12     2290.39     2241.92     49.91 o 
   0  -7  12        3.86        5.13      4.89 o 
   1  -7  12       11.76       23.20      5.90 o 
   2  -7  12        4.50       -3.75      4.72 o 
   3  -7  12       78.36       83.25      9.31 o 
   4  -7  12      184.29      173.98     12.41 o 
   5  -7  12        2.09        4.12      4.60 o 
   6  -7  12       12.96       11.38     10.70 o 
   7  -7  12       37.75       33.09      8.42 o 
  -6  -6  12      120.58      142.42      9.99 o 
  -5  -6  12      166.00      163.26     13.63 o 
  -4  -6  12      213.79      216.14      7.72 o 
  -3  -6  12       48.04       58.90      5.06 o 
  -2  -6  12        8.75        4.49      3.61 o 
  -1  -6  12      259.31      240.15      9.25 o 
   0  -6  12        8.50       12.31      7.99 o 
   1  -6  12       82.24       74.67      6.63 o 
   2  -6  12        0.03        0.69      2.85 o 
   3  -6  12       35.87       53.38      8.01 o 
   4  -6  12       43.14       41.76      7.78 o 
   5  -6  12       17.05       19.86      6.17 o 
   6  -6  12        0.28        4.83      4.38 o 
   7  -6  12        4.17        9.40      5.29 o 
  -6  -5  12       14.12        8.11      5.13 o 
  -5  -5  12       67.15       64.05      7.16 o 
  -4  -5  12        0.57        1.10      3.91 o 
  -3  -5  12      810.95      833.98     16.03 o 
  -2  -5  12        6.21        2.97      2.71 o 
  -1  -5  12       72.73       75.45      4.88 o 
   0  -5  12       16.01       15.00      2.99 o 
   1  -5  12       50.29       59.32      4.24 o 
   2  -5  12       30.89       28.97      4.53 o 
   3  -5  12       74.80       58.46      6.69 o 
   4  -5  12        0.11        6.79      7.12 o 
   5  -5  12       63.95       71.25      6.76 o 
   6  -5  12       40.72       38.56     10.04 o 
  -7  -4  12        1.44        0.71      4.87 o 
  -6  -4  12        2.50        6.55      4.71 o 
  -5  -4  12        0.57        1.05      5.05 o 
  -4  -4  12       22.70       27.69      4.88 o 
  -3  -4  12        3.42       -4.86      3.32 o 
  -2  -4  12      184.74      178.30      6.76 o 
  -1  -4  12       18.45       12.45      3.05 o 
   0  -4  12       21.92       19.92      3.21 o 
   1  -4  12       35.23       34.27      3.67 o 
   2  -4  12        0.02        1.69      2.29 o 
   3  -4  12      207.88      214.47      7.17 o 
   4  -4  12       94.75       92.72      5.83 o 
   5  -4  12      146.39      155.36     10.83 o 
   6  -4  12       28.37       16.93     10.45 o 
  -7  -3  12       68.95       76.47      8.61 o 
  -6  -3  12        6.41        9.90      4.69 o 
  -5  -3  12        8.86        8.74      4.08 o 
  -4  -3  12       49.77       63.27      6.26 o 
  -3  -3  12       72.38       66.27      6.11 o 
  -2  -3  12        0.15       -0.23      2.51 o 
  -1  -3  12      151.23      152.27      6.13 o 
   0  -3  12      272.59      274.64      8.56 o 
   1  -3  12      278.32      269.89      8.44 o 
   2  -3  12        5.22        2.34      2.67 o 
   3  -3  12       27.06       27.58      4.00 o 
   4  -3  12       39.29       36.23     17.05 o 
   5  -3  12       64.90       55.27     11.85 o 
   6  -3  12        6.50        8.03      4.50 o 
  -7  -2  12       20.72       21.07      5.68 o 
  -6  -2  12        3.15        3.83      4.40 o 
  -5  -2  12       54.73       54.80      7.33 o 
  -4  -2  12      351.04      317.05     16.20 o 
  -3  -2  12      420.62      415.77     24.79 o 
  -2  -2  12       98.71      111.57      7.95 o 
  -1  -2  12        6.48        5.82      3.64 o 
   0  -2  12      119.35      122.89      7.78 o 
   1  -2  12       68.09       77.35     10.70 o 
   2  -2  12        3.23        1.74      3.51 o 
   3  -2  12       11.31       12.17      4.43 o 
   4  -2  12      243.32      229.60     11.23 o 
   5  -2  12       23.32       17.40      5.30 o 
   6  -2  12        9.12        8.05      4.98 o 
  -7  -1  12      153.71      164.01      7.73 o 
  -6  -1  12      146.85      161.78     11.89 o 
  -5  -1  12       29.82       23.84      4.57 o 
  -4  -1  12       76.73       82.59     10.56 o 
  -3  -1  12      175.17      169.75     18.56 o 
  -2  -1  12        5.38        1.70      3.06 o 
  -1  -1  12      264.33      264.21     13.23 o 
   0  -1  12        8.34       10.37      3.97 o 
   1  -1  12       10.32       10.15      6.30 o 
   2  -1  12        6.17        3.93      3.66 o 
   3  -1  12      179.12      164.52      9.64 o 
   4  -1  12       71.20       74.02     26.57 o 
   5  -1  12        9.13        4.58      9.34 o 
  -7   0  12       74.52       84.95      7.83 o 
  -6   0  12       82.58       75.55      5.56 o 
  -5   0  12       52.02       49.71      5.67 o 
  -4   0  12       99.83       97.05      6.33 o 
  -3   0  12       30.26       19.52      3.83 o 
  -2   0  12        3.93       -0.65      2.67 o 
  -1   0  12        7.29        8.42      3.08 o 
   0   0  12        5.73        4.60      4.06 o 
   1   0  12       33.35       37.25      6.92 o 
   2   0  12       69.32       66.92      7.05 o 
   3   0  12      104.03      101.08      9.16 o 
   4   0  12       21.57       19.60      5.47 o 
  -7   1  12        1.93        3.22      8.31 o 
  -6   1  12      134.04      104.01     13.72 o 
  -5   1  12        0.03        0.10      1.83 o 
  -4   1  12        0.18        0.82      3.45 o 
  -3   1  12       53.70       44.88      4.59 o 
  -2   1  12        2.99        4.69      2.48 o 
  -1   1  12       13.72       12.94      2.91 o 
   0   1  12        1.54        4.28      3.25 o 
   1   1  12        0.01        2.15      3.31 o 
   2   1  12       74.65       97.17      9.97 o 
   3   1  12       21.82       17.96      4.91 o 
   4   1  12       37.07       24.20     12.47 o 
  -6   2  12        0.10       -4.97      3.49 o 
  -5   2  12      105.77      102.73      8.58 o 
  -4   2  12        0.00        0.45      3.39 o 
  -3   2  12      420.56      444.33     14.31 o 
  -2   2  12       98.58      101.23      8.22 o 
  -1   2  12      296.11      298.82      8.45 o 
   0   2  12       49.59       45.27      4.47 o 
   1   2  12       20.69       16.98      3.77 o 
   2   2  12        1.31        0.15      6.09 o 
   3   2  12        5.18        2.92      4.97 o 
  -6   3  12       31.83       33.23      7.78 o 
  -5   3  12        0.36       -0.77      4.78 o 
  -4   3  12      112.57       95.95     14.80 o 
  -3   3  12      150.02      142.28      9.25 o 
  -2   3  12      258.55      241.54     11.00 o 
  -1   3  12        6.35        0.73      3.94 o 
   0   3  12        2.72       -0.53      4.22 o 
   1   3  12       99.83      104.24     18.65 o 
   2   3  12       17.69       26.91      8.13 o 
  -5   4  12        5.75        7.29      5.53 o 
  -4   4  12       40.02       39.89      7.89 o 
  -3   4  12      356.46      384.65     18.42 o 
  -2   4  12       16.82       24.50      7.19 o 
  -1   4  12        6.93        6.18      6.19 o 
   0   4  12       48.43       31.43      8.77 o 
   1   4  12        0.54       12.01      8.20 o 
  -4   5  12      351.66      344.99     32.61 o 
  -3   5  12        0.46       -3.75      4.89 o 
  -2   5  12       10.97        8.72      6.47 o 
  -1   5  12        0.17        2.02      5.83 o 
  -1 -12  13       25.04       43.68     16.48 o 
   0 -12  13       11.65        6.59      4.73 o 
   1 -12  13       34.73       52.07      7.45 o 
   2 -12  13      273.14      283.18     14.74 o 
   3 -12  13        0.11        1.15      4.93 o 
   4 -12  13        0.37       18.92     11.96 o 
  -2 -11  13       80.53       86.86      8.72 o 
  -1 -11  13       63.09       86.31     21.95 o 
   0 -11  13       45.74       56.65     15.18 o 
   1 -11  13       18.10       21.37      6.52 o 
   2 -11  13       26.76       47.21      7.03 o 
   3 -11  13      125.76      152.14     11.08 o 
   4 -11  13        5.51       13.05      4.54 o 
   5 -11  13       10.45       14.55      5.07 o 
  -3 -10  13        0.34        0.08      3.74 o 
  -2 -10  13       29.39       30.87      7.73 o 
  -1 -10  13       34.47       34.29      7.43 o 
   0 -10  13      308.24      297.36     43.79 o 
   1 -10  13        0.16       -2.69      3.90 o 
   2 -10  13        2.50       -4.15     14.49 o 
   3 -10  13       23.13       27.94      6.35 o 
   4 -10  13        8.17       14.81      5.16 o 
   5 -10  13       90.72      113.31     23.09 o 
   6 -10  13        5.96       10.17      9.91 o 
  -4  -9  13        0.67        2.18      4.28 o 
  -3  -9  13       23.51       16.02      5.29 o 
  -2  -9  13       78.04       77.39     10.39 o 
  -1  -9  13        0.40        6.12      4.84 o 
   0  -9  13      126.89      125.36     12.31 o 
   1  -9  13       38.06       26.20     10.21 o 
   2  -9  13       14.85        8.96      9.90 o 
   3  -9  13        0.36       -1.50      4.08 o 
   4  -9  13      144.91      167.77     12.58 o 
   5  -9  13       23.18       35.41      7.61 o 
   6  -9  13       60.28       40.90      6.78 o 
  -4  -8  13       35.99       32.48      7.15 o 
  -3  -8  13       22.90       19.20      6.80 o 
  -2  -8  13       42.48       35.99      7.94 o 
  -1  -8  13      339.89      371.86     17.95 o 
   0  -8  13       22.74       40.53      7.43 o 
   1  -8  13      101.61      106.06     11.07 o 
   2  -8  13       16.10       18.88      6.11 o 
   3  -8  13        5.48        7.75      5.58 o 
   4  -8  13      162.43      177.52     12.89 o 
   5  -8  13        0.50        5.76      4.75 o 
   6  -8  13       42.10       43.53      6.88 o 
  -5  -7  13        5.84       11.91     10.04 o 
  -4  -7  13        0.67        3.44      3.94 o 
  -3  -7  13       33.74       34.31      5.92 o 
  -2  -7  13      239.17      222.94     10.78 o 
  -1  -7  13      216.98      202.32     13.51 o 
   0  -7  13       58.71       55.40     12.97 o 
   1  -7  13       22.71       19.43      5.69 o 
   2  -7  13        7.91       13.74      5.64 o 
   3  -7  13       45.57       61.93      9.06 o 
   4  -7  13       55.10       54.58      8.53 o 
   5  -7  13        9.52        9.17      6.03 o 
   6  -7  13      107.26      103.28      9.75 o 
  -5  -6  13        6.93        6.19      4.66 o 
  -4  -6  13      104.70      105.79     10.01 o 
  -3  -6  13       24.28       23.93      4.12 o 
  -2  -6  13       25.17       23.80      4.89 o 
  -1  -6  13      163.88      163.42      9.19 o 
   0  -6  13        2.92        7.61      3.64 o 
   1  -6  13        6.80        2.16      3.46 o 
   2  -6  13        0.14        2.34      3.60 o 
   3  -6  13      124.62      112.64      8.82 o 
   4  -6  13       64.72       61.40      9.21 o 
   5  -6  13       33.02       40.51      8.16 o 
   6  -6  13        1.10        0.17      4.13 o 
  -6  -5  13        1.21       -8.62      8.26 o 
  -5  -5  13        1.29        4.08      4.19 o 
  -4  -5  13      104.48      117.77     10.84 o 
  -3  -5  13      397.12      408.02     11.13 o 
  -2  -5  13      389.72      404.74     10.74 o 
  -1  -5  13       89.91       86.31      5.45 o 
   0  -5  13       58.59       56.84      4.54 o 
   1  -5  13       27.17       24.89      3.50 o 
   2  -5  13       16.64       24.77      3.33 o 
   3  -5  13       95.34       67.09      7.45 o 
   4  -5  13       75.29       73.97      7.78 o 
   5  -5  13       45.98       49.04      6.02 o 
   6  -5  13        7.34       -5.55      9.03 o 
  -6  -4  13       21.09       21.08      5.44 o 
  -5  -4  13       19.21       18.77      4.84 o 
  -4  -4  13      105.61      106.16     10.32 o 
  -3  -4  13      353.02      340.84     12.52 o 
  -2  -4  13        6.39        7.96      3.10 o 
  -1  -4  13        0.15       -0.55      2.52 o 
   0  -4  13       10.15       15.29      3.38 o 
   1  -4  13       26.38       16.63      3.49 o 
   2  -4  13       15.09       10.81      3.26 o 
   3  -4  13       99.43      114.12      9.07 o 
   4  -4  13        6.42        2.08      3.26 o 
   5  -4  13       71.54       76.01      9.50 o 
  -6  -3  13       57.99       58.85      8.44 o 
  -5  -3  13      231.05      232.28     10.56 o 
  -4  -3  13      136.56      153.77      8.95 o 
  -3  -3  13       59.81       51.65      5.81 o 
  -2  -3  13       20.78       21.95      4.21 o 
  -1  -3  13      119.97      107.36      7.35 o 
   0  -3  13      346.06      356.61     28.21 o 
   1  -3  13       37.24       24.24      4.94 o 
   2  -3  13        3.64        0.39      3.42 o 
   3  -3  13       31.59       26.43      5.39 o 
   4  -3  13        3.33       -1.34      7.41 o 
   5  -3  13       13.16       21.47      5.50 o 
  -6  -2  13       40.33       35.22      8.62 o 
  -5  -2  13       71.09       54.99      6.30 o 
  -4  -2  13       59.26       57.06      7.31 o 
  -3  -2  13        9.45       12.85      4.70 o 
  -2  -2  13       58.72       57.80      6.47 o 
  -1  -2  13       43.42       44.51      5.95 o 
   0  -2  13      231.56      219.52     15.35 o 
   1  -2  13       42.99       44.07      6.00 o 
   2  -2  13       67.49       66.79      7.09 o 
   3  -2  13      186.28      201.11     10.68 o 
   4  -2  13      414.40      449.43     15.76 o 
   5  -2  13      115.18      106.05      9.30 o 
  -6  -1  13        0.20        2.98      3.68 o 
  -5  -1  13        7.25       13.19      4.11 o 
  -4  -1  13       28.40       22.49      6.08 o 
  -3  -1  13      138.89      152.18      8.78 o 
  -2  -1  13      303.32      285.21     17.14 o 
  -1  -1  13      115.33      114.48     17.74 o 
   0  -1  13       34.31       25.41      9.49 o 
   1  -1  13       96.04      104.88      8.52 o 
   2  -1  13        0.71        0.85      3.74 o 
   3  -1  13       88.28       83.41      8.12 o 
   4  -1  13      163.34      150.29     13.05 o 
  -6   0  13       23.37       32.94      7.77 o 
  -5   0  13        0.89        1.99      6.71 o 
  -4   0  13       49.94       46.72      9.67 o 
  -3   0  13      106.31      106.85      7.68 o 
  -2   0  13      189.45      180.37      9.14 o 
  -1   0  13       60.24       54.71     12.58 o 
   0   0  13        7.66        1.92      3.78 o 
   1   0  13       26.05       19.75      5.35 o 
   2   0  13        8.39       14.37      4.57 o 
   3   0  13       31.42       24.95      5.87 o 
   4   0  13        2.43        1.81      4.36 o 
  -6   1  13       55.24       85.22     13.36 o 
  -5   1  13        3.02       11.49      7.57 o 
  -4   1  13        4.28        5.88      9.39 o 
  -3   1  13       26.09       22.79      3.72 o 
  -2   1  13        7.77        7.72      3.13 o 
  -1   1  13        0.20        1.02      2.95 o 
   0   1  13        7.72        4.18      3.44 o 
   1   1  13        5.36        7.04      3.90 o 
   2   1  13       46.35       51.40      6.53 o 
   3   1  13       73.87       63.85      7.28 o 
  -5   2  13        7.64       10.64      5.75 o 
  -4   2  13       29.65       21.52      6.25 o 
  -3   2  13        8.80        6.95      4.20 o 
  -2   2  13      400.82      416.20     24.60 o 
  -1   2  13       49.89       40.90      7.59 o 
   0   2  13        2.64        2.91      2.94 o 
   1   2  13       22.68       19.05      4.10 o 
   2   2  13        6.18        7.26      7.52 o 
  -5   3  13       38.19       29.96     11.99 o 
  -4   3  13      112.01      122.67     12.61 o 
  -3   3  13       31.56       43.27      6.52 o 
  -2   3  13       13.30       10.83      4.77 o 
  -1   3  13        3.41        4.99      5.12 o 
   0   3  13       39.11       44.22      9.86 o 
  -3   4  13       56.66       40.23     10.38 o 
  -2   4  13       28.44       25.36      8.06 o 
   1 -12  14        0.19       12.21      5.94 o 
   2 -12  14        1.11       13.35     16.76 o 
   3 -12  14        1.53        2.81      3.27 o 
  -1 -11  14      157.22      185.97     13.90 o 
   0 -11  14      174.66      183.93     13.95 o 
   1 -11  14       75.49      127.59     22.82 o 
   2 -11  14       45.99       46.66      8.81 o 
   3 -11  14       39.78       53.90      8.77 o 
   4 -11  14        3.69       11.11      6.48 o 
  -2 -10  14       75.44       92.63     11.61 o 
  -1 -10  14       75.29       78.14     10.85 o 
   0 -10  14        6.05       16.04      9.97 o 
   1 -10  14      210.08      227.34     14.36 o 
   2 -10  14       21.26       12.41      6.33 o 
   3 -10  14      162.94      192.70     18.09 o 
   4 -10  14      162.87      214.42     14.71 o 
   5 -10  14      197.31      227.99     15.39 o 
  -3  -9  14       81.30      105.16     12.68 o 
  -2  -9  14        0.04       -2.05      5.54 o 
  -1  -9  14      102.79       83.94     10.71 o 
   0  -9  14       17.38       13.52      5.58 o 
   1  -9  14       52.99       48.93      8.38 o 
   2  -9  14        4.17        2.87      4.50 o 
   3  -9  14        9.91        6.74      6.38 o 
   4  -9  14       34.27       38.02      8.15 o 
   5  -9  14       26.69       35.60      9.99 o 
  -4  -8  14       54.55       65.14     10.51 o 
  -3  -8  14        3.04        5.41      7.50 o 
  -2  -8  14        1.68       11.22      6.99 o 
  -1  -8  14        0.20        8.56      5.41 o 
   0  -8  14        1.45        5.65      5.30 o 
   1  -8  14       60.52       58.01      9.01 o 
   2  -8  14        5.57        4.31      5.37 o 
   3  -8  14       48.24       38.01      7.62 o 
   4  -8  14       20.04       13.82      8.45 o 
   5  -8  14       30.71       42.18      8.63 o 
  -4  -7  14        0.03       -1.61      3.59 o 
  -3  -7  14        1.77       -2.25      3.65 o 
  -2  -7  14        1.82        2.64      3.83 o 
  -1  -7  14       24.27       35.59     10.11 o 
   0  -7  14       66.24       70.15      9.83 o 
   1  -7  14      102.27      109.66     16.28 o 
   2  -7  14       12.85       13.45      9.52 o 
   3  -7  14      308.72      308.13     17.56 o 
   4  -7  14      101.67      110.48     12.40 o 
   5  -7  14      134.10      105.15     26.35 o 
  -5  -6  14       83.73       97.94      8.86 o 
  -4  -6  14       75.16       79.10      7.31 o 
  -3  -6  14      292.36      273.23      9.18 o 
  -2  -6  14      210.25      200.40      8.94 o 
  -1  -6  14        9.49       10.10      4.20 o 
   0  -6  14      220.65      231.51     11.00 o 
   1  -6  14        2.14       -3.14      3.36 o 
   2  -6  14      151.16      150.49     14.27 o 
   3  -6  14      183.57      213.43     11.08 o 
   4  -6  14        6.03        8.36      8.32 o 
   5  -6  14        4.54        4.31      5.72 o 
  -5  -5  14       29.25       18.40      5.51 o 
  -4  -5  14        8.41        9.94      4.47 o 
  -3  -5  14       89.34       75.02      6.96 o 
  -2  -5  14      396.98      420.18     11.39 o 
  -1  -5  14      151.58      156.98      7.32 o 
   0  -5  14      101.94      108.32      6.49 o 
   1  -5  14       10.16        9.68      3.30 o 
   2  -5  14       37.78       36.36      4.24 o 
   3  -5  14       11.91        5.62      4.35 o 
   4  -5  14        5.69        0.31      4.75 o 
   5  -5  14       10.60       18.07      9.74 o 
  -5  -4  14      444.40      455.43     14.93 o 
  -4  -4  14        1.16        5.07      5.73 o 
  -3  -4  14       36.87       38.65      5.96 o 
  -2  -4  14       14.69       13.25      4.18 o 
  -1  -4  14        3.15        1.94      3.53 o 
   0  -4  14       54.57       70.99      7.38 o 
   1  -4  14       13.57        0.91      5.64 o 
   2  -4  14       45.65       55.32      6.48 o 
   3  -4  14       29.03       24.86      5.14 o 
   4  -4  14        9.07        4.98     10.08 o 
   5  -4  14        2.32        0.76      8.41 o 
  -5  -3  14       61.16       46.70      6.17 o 
  -4  -3  14       51.26       41.75      5.76 o 
  -3  -3  14       61.55       67.03      9.79 o 
  -2  -3  14      145.17      144.81      9.02 o 
  -1  -3  14        4.63        2.26      3.62 o 
   0  -3  14       22.01       18.09      5.52 o 
   1  -3  14      149.83      146.15      9.28 o 
   2  -3  14       59.45       72.22      7.40 o 
   3  -3  14        3.00        4.27      4.13 o 
   4  -3  14       84.19      102.04      8.69 o 
  -5  -2  14        0.02        0.33      4.18 o 
  -4  -2  14       23.32       10.20      4.29 o 
  -3  -2  14      133.03      118.84      8.39 o 
  -2  -2  14      150.21      144.31      9.95 o 
  -1  -2  14      193.04      217.61     10.72 o 
   0  -2  14       26.65       19.19      6.80 o 
   1  -2  14        4.04        1.26      4.39 o 
   2  -2  14        1.15        1.56      3.80 o 
   3  -2  14       10.73       13.42      9.15 o 
   4  -2  14       39.46       32.13      6.24 o 
  -5  -1  14       68.48       76.40     16.39 o 
  -4  -1  14       30.52       29.61      5.17 o 
  -3  -1  14        2.59        3.08      3.55 o 
  -2  -1  14        0.00        1.86      3.53 o 
  -1  -1  14      284.60      281.72     11.79 o 
   0  -1  14       29.75       33.54      7.69 o 
   1  -1  14       32.80       40.86      6.12 o 
   2  -1  14       14.65       10.14      5.93 o 
   3  -1  14       29.08       35.51      6.24 o 
  -5   0  14        2.53        4.77      4.37 o 
  -4   0  14        4.71        1.08      3.88 o 
  -3   0  14      161.40      190.30     25.93 o 
  -2   0  14        3.23       -2.45      2.87 o 
  -1   0  14      174.55      156.75      9.22 o 
   0   0  14       18.41       16.19      5.15 o 
   1   0  14       15.57        5.76      3.88 o 
   2   0  14        1.75        9.61      4.34 o 
  -5   1  14       19.28       17.84      8.75 o 
  -4   1  14       14.29        7.25      7.04 o 
  -3   1  14        0.94        3.59      4.55 o 
  -2   1  14       79.99       76.41     18.73 o 
  -1   1  14       61.38       62.62      6.34 o 
   0   1  14        0.45        8.38      5.98 o 
   1   1  14       44.10       56.02      6.54 o 
  -4   2  14        0.20       -4.06      6.81 o 
  -3   2  14        3.17        7.45      6.77 o 
  -2   2  14      137.94      173.19     15.71 o 
  -1   2  14        0.40        2.28      6.16 o 
   0   2  14        0.96        9.68      6.94 o 
   1 -11  15       27.74       26.00     14.48 o 
   2 -11  15       13.72       11.31      7.33 o 
  -1 -10  15       75.79       95.61     11.98 o 
   0 -10  15       33.72       22.88     13.71 o 
   1 -10  15      251.68      239.41     15.57 o 
   2 -10  15       16.46       20.93     13.96 o 
   3 -10  15       17.90       16.19      6.48 o 
  -2  -9  15      240.33      281.11     17.91 o 
  -1  -9  15        0.86        9.61      6.96 o 
   0  -9  15       99.84       86.83     11.16 o 
   1  -9  15        7.75        6.44      7.01 o 
   2  -9  15       16.46       16.25      5.87 o 
   3  -9  15       62.30       57.11      9.26 o 
   4  -9  15       77.29       89.30     11.42 o 
  -3  -8  15        6.37       14.76      6.96 o 
  -2  -8  15        0.26       12.41     12.74 o 
  -1  -8  15       55.05       52.34      9.58 o 
   0  -8  15      350.49      358.77     31.18 o 
   1  -8  15        0.67        1.01     11.18 o 
   2  -8  15       15.07       33.58      8.04 o 
   3  -8  15       28.69       21.47      6.89 o 
   4  -8  15       10.41       14.39      6.32 o 
  -3  -7  15       84.44       98.82      9.10 o 
  -2  -7  15        0.08        0.67      3.97 o 
  -1  -7  15       37.74       29.29      5.89 o 
   0  -7  15      166.98      198.99     10.92 o 
   1  -7  15        4.36        1.28      4.98 o 
   2  -7  15        9.92        3.87     11.23 o 
   3  -7  15        0.61       -8.91     12.94 o 
   4  -7  15       45.14       54.76     13.33 o 
  -4  -6  15      231.49      227.15     12.91 o 
  -3  -6  15        2.35        3.24      4.07 o 
  -2  -6  15        1.84        2.53      3.12 o 
  -1  -6  15       26.88       28.85      5.51 o 
   0  -6  15       62.53       58.16     10.48 o 
   1  -6  15       14.61       20.96      5.53 o 
   2  -6  15       56.00       58.74      7.04 o 
   3  -6  15        5.65        1.41      4.01 o 
   4  -6  15       11.39       12.15      5.87 o 
  -4  -5  15       42.21       45.72      6.43 o 
  -3  -5  15        3.46        0.74      3.91 o 
  -2  -5  15      109.41      114.07     18.73 o 
  -1  -5  15       28.26       27.08      5.68 o 
   0  -5  15       65.79       74.32      6.53 o 
   1  -5  15       47.76       42.52      4.94 o 
   2  -5  15        0.13        2.68      3.73 o 
   3  -5  15        6.45        5.80      7.45 o 
   4  -5  15        1.29       -2.17      7.82 o 
  -4  -4  15       50.91       41.49      6.55 o 
  -3  -4  15        4.52        4.78      3.56 o 
  -2  -4  15      102.97      112.07      8.98 o 
  -1  -4  15        2.27       -1.09      3.55 o 
   0  -4  15        8.19        9.11      5.67 o 
   1  -4  15       19.03       12.90      4.65 o 
   2  -4  15       14.01       20.98      5.05 o 
   3  -4  15        1.07       -0.31      3.96 o 
   4  -4  15        3.89        1.01      4.12 o 
  -4  -3  15        1.78        1.93      4.92 o 
  -3  -3  15       85.90       81.41      8.13 o 
  -2  -3  15       19.22       20.90      8.64 o 
  -1  -3  15       63.97       52.12      6.67 o 
   0  -3  15        0.97        1.88      3.78 o 
   1  -3  15      108.70      105.88     15.33 o 
   2  -3  15        1.45        2.41      4.22 o 
   3  -3  15        3.93        2.78      7.62 o 
  -4  -2  15        2.01       -3.32      3.40 o 
  -3  -2  15       85.98       80.49      8.56 o 
  -2  -2  15      257.51      246.79     22.13 o 
  -1  -2  15        0.63        0.99      3.60 o 
   0  -2  15       11.97       18.43      4.92 o 
   1  -2  15        5.38        7.75      4.31 o 
   2  -2  15       12.99        9.63      4.99 o 
  -4  -1  15        4.54        9.00      8.56 o 
  -3  -1  15       57.86       50.15      6.38 o 
  -2  -1  15      170.36      188.46     10.22 o 
  -1  -1  15        2.41        1.30      6.59 o 
   0  -1  15       29.94       32.95      5.97 o 
   1  -1  15       45.45       46.31      7.68 o 
   2  -1  15       15.80       20.83      5.59 o 
  -3   0  15        0.02        0.99      2.95 o 
  -2   0  15       12.58       10.41      3.77 o 
  -1   0  15        0.50        6.62      3.80 o 
   0   0  15        1.36        1.95      3.74 o 
   1   0  15       64.91       62.64      7.43 o 
  -2   1  15      215.45      222.83     17.83 o 
  -1  -9  16        0.93        4.92      5.90 o 
   0  -9  16       36.97       42.46      9.27 o 
   1  -9  16      114.81      116.05     13.42 o 
   2  -9  16      194.73      225.74     16.06 o 
  -2  -8  16        5.58        3.84     16.01 o 
  -1  -8  16      116.06      130.52     19.27 o 
   0  -8  16      416.00      442.03     21.32 o 
   1  -8  16        3.90        7.67      5.85 o 
   2  -8  16        0.08        0.43      6.44 o 
   3  -8  16        0.21       -2.53      4.82 o 
  -2  -7  16       10.14       -3.95     12.37 o 
  -1  -7  16        1.34       -1.80      8.34 o 
   0  -7  16      107.92      106.62      9.49 o 
   1  -7  16        2.77        3.09      4.52 o 
   2  -7  16        2.42        2.41      5.17 o 
   3  -7  16        0.32        9.92      9.97 o 
  -3  -6  16        2.00       -0.36      5.27 o 
  -2  -6  16       18.97       14.65      5.91 o 
  -1  -6  16       30.80       28.55      7.21 o 
   0  -6  16       15.93       18.21      6.60 o 
   1  -6  16       16.27       22.12      8.81 o 
   2  -6  16        8.12        3.37      6.97 o 
   3  -6  16       19.69       12.37      9.07 o 
  -3  -5  16       18.86       26.33      5.21 o 
  -2  -5  16       25.51       32.80      6.09 o 
  -1  -5  16        9.61       13.17      4.82 o 
   0  -5  16       40.26       29.91      8.71 o 
   1  -5  16        3.78        8.58      9.11 o 
   2  -5  16        1.93       -0.61      6.83 o 
  -3  -4  16       16.24       15.72      5.31 o 
  -2  -4  16       44.15       30.96      5.86 o 
  -1  -4  16       65.69       54.27      6.89 o 
   0  -4  16       58.77       60.90      7.18 o 
   1  -4  16      110.99      121.54      9.01 o 
   2  -4  16        0.43        4.80      4.35 o 
  -3  -3  16       54.57       62.92      8.87 o 
  -2  -3  16        4.76        3.75      4.20 o 
  -1  -3  16       38.55       39.64      6.26 o 
   0  -3  16       19.21       14.54      4.92 o 
   1  -3  16       67.29       70.89      7.86 o 
  -2  -2  16        6.92        8.72      7.16 o 
  -1  -2  16       56.77       57.69      7.19 o 
   0  -2  16        9.91        7.89      4.78 o 
                                                 
